# Supplementary material for: Epidemiological Characterization and Genetic Variation of the SARS-CoV-2 Delta Variant in Palestine
Source: Pathogens. 2024 Jun 20;13(6):521. doi: 10.3390/pathogens13060521 (PMC11206313; doi:10.3390/pathogens13060521)
Supplement: Supplementary file 1 [file pathogens-13-00521-s001.zip]

Archive with 2 entries (2 files):
- pathogens-2997600-supplementary.docx
- Table S1 - PAL-DataSheet - DELTA.xlsx
