# Supplementary material for: Epidemiological Characterization and Genetic Variation of the SARS-CoV-2 Delta Variant in Palestine
Source: Pathogens. 2024 Jun 20;13(6):521. doi: 10.3390/pathogens13060521 (PMC11206313; doi:10.3390/pathogens13060521)
Supplement: Supplementary file 1 [file pathogens-13-00521-s001.zip › Table S1 - PAL-DataSheet - DELTA.xlsx]

## Sheet: sup_table
REC	SAMPLE CODE	Sex	Age	District	COVID Lab	Sample Date	Dataset	Travel associated	qPCR	Ct	Lineage	full_mapped_reads	hi_qc_pass	qc_pass	Scorpio_call	scorpio_version	scorpio_support	scorpio_conflict	conflict	qc_notes	constellation_version	is_designated	pangolin_version	pango_version	Pangolin result	version	reads	coverage	pct_covered_bases	snps	mapped_reads	sequenced_bases	longest_no_N_run	ambiguity_score	bam	fasta
1	116989	Male	50	Ramallah	Ariha	2021-08-14	2021-08-01	No/Unknown	Positive	23	B.1.617.2	358047	TRUE	TRUE	Delta (B.1.617.2-like)	0.3.17	1	0	0	Ambiguous_content:0.02	v0.1.10	FALSE	4.0.6	v1.2.127	Delta (B.1.617.2-like)	PUSHER-v1.9	793389	3829.7747X	99.53	44	793389	114450673	25797		116989_S17.mapped.primertrimmed.sorted.bam	116989_S17.primertrimmed.consensus.fa
2	JER114720	Male	19	Bethlehem	Ariha	2021-08-10	2021-08-01	Returning traveller - Turkiye	Positive	21	AY.106	503495	TRUE	TRUE	Delta (B.1.617.2-like)	0.3.17	1	0	0	Ambiguous_content:0.02	v0.1.10	TRUE	4.0.6	v1.2.127	Delta (B.1.617.2-like)	PANGO-v1.9	1126646	5454.8665X	99.57	46	1126646	163043941	29765		JER114720_S24.mapped.primertrimmed.sorted.bam	JER114720_S24.primertrimmed.consensus.fa
3	JER114809	Female	47	Nablus	Ariha	2021-08-10	2021-08-01	Returning traveller - Jordan	Positive	22	AY.106	453453	TRUE	TRUE	Delta (B.1.617.2-like)	0.3.17	1	0	0	Ambiguous_content:0.02	v0.1.10	TRUE	4.0.6	v1.2.127	Delta (B.1.617.2-like)	PANGO-v1.9	984983	4771.2818X	99.56	46	984983	142600220	29765		JER114809_S23.mapped.primertrimmed.sorted.bam	JER114809_S23.primertrimmed.consensus.fa
4	JER115268	Female	63	Ariha	Ariha	2021-08-11	2021-08-01	No/Unknown	Positive	18	B.1.617.2	387625	TRUE	TRUE	Delta (B.1.617.2-like)	0.3.17	1	0	0.5	Ambiguous_content:0.02	v0.1.10	FALSE	4.0.6	v1.2.127	Delta (B.1.617.2-like)	PUSHER-v1.9	824403	4005.1161X	99.56	45	824403	119706019	29765		JER115268_S28.mapped.primertrimmed.sorted.bam	JER115268_S28.primertrimmed.consensus.fa
5	JER115269	Female	40	Tulkarem	Ariha	2021-08-11	2021-08-01	No/Unknown	Positive	30	B.1.617.2	207149	TRUE	TRUE	Delta (B.1.617.2-like)	0.3.17	1	0	0.428571	Ambiguous_content:0.06	v0.1.10	FALSE	4.0.6	v1.2.127	Delta (B.1.617.2-like)	PUSHER-v1.9	486147	2310.8902X	95.23	43	486147	69023412	10302		JER115269_S20.mapped.primertrimmed.sorted.bam	JER115269_S20.primertrimmed.consensus.fa
6	JER115291	Female	25	Nablus	Ariha	2021-08-11	2021-08-01	Returning traveller - Turkiye	Positive	20	B.1.617.2	374561	TRUE	TRUE	Delta (B.1.617.2-like)	0.3.17	1	0	0	Ambiguous_content:0.02	v0.1.10	FALSE	4.0.6	v1.2.127	Delta (B.1.617.2-like)	PUSHER-v1.9	795070	3861.6095X	99.56	51	795070	115417101	29765		JER115291_S19.mapped.primertrimmed.sorted.bam	JER115291_S19.primertrimmed.consensus.fa
7	JER115323	Male	66	Tulkarem	Ariha	2021-08-11	2021-08-01	Returning traveller - Turkiye	Positive	27	B.1.617.2	249923	TRUE	TRUE	Delta (B.1.617.2-like)	0.3.17	1	0	0	Ambiguous_content:0.03	v0.1.10	FALSE	4.0.6	v1.2.127	Delta (B.1.617.2-like)	PUSHER-v1.9	569464	2727.5492X	98.65	40	569464	81498575	14350		JER115323_S16.mapped.primertrimmed.sorted.bam	JER115323_S16.primertrimmed.consensus.fa
8	JER115342	Female	34	Nablus	Ariha	2021-08-11	2021-08-01	Returning traveller - Turkiye	Positive	27	B.1.617.2	113606	FALSE	TRUE	Delta (B.1.617.2-like)	0.3.17	1	0	0.4	Ambiguous_content:0.12	v0.1.10	FALSE	4.0.6	v1.2.127	Delta (B.1.617.2-like)	PUSHER-v1.9	282404	1328.9208X	89.38	43	282404	39698250	4315		JER115342_S18.mapped.primertrimmed.sorted.bam	JER115342_S18.primertrimmed.consensus.fa
9	JER115577	Female	39	Tulkarem	Ariha	2021-08-11	2021-08-01	Returning traveller - Turkiye	Positive	17	B.1.617.2	300726	TRUE	TRUE	Delta (B.1.617.2-like)	0.3.17	1	0	0.5	Ambiguous_content:0.02	v0.1.10	FALSE	4.0.6	v1.2.127	Delta (B.1.617.2-like)	PUSHER-v1.9	667834	3247.3664X	99.56	55	667834	97069489	29765		JER115577_S21.mapped.primertrimmed.sorted.bam	JER115577_S21.primertrimmed.consensus.fa
10	JER115578	Male	40	Tulkarem	Ariha	2021-08-11	2021-08-01	Returning traveller - Turkiye	Positive	25	B.1.617.2	279620	TRUE	TRUE	Delta (B.1.617.2-like)	0.3.17	1	0	0.5	Ambiguous_content:0.02	v0.1.10	FALSE	4.0.6	v1.2.127	Delta (B.1.617.2-like)	PUSHER-v1.9	607730	2931.5723X	99.47	54	607730	87607509	25797		JER115578_S25.mapped.primertrimmed.sorted.bam	JER115578_S25.primertrimmed.consensus.fa
11	JER115599	Male	30	Ariha	Ariha	2021-08-11	2021-08-01	No/Unknown	Positive	19	AY.106	467543	TRUE	TRUE	Delta (B.1.617.2-like)	0.3.17	1	0	0	Ambiguous_content:0.02	v0.1.10	FALSE	4.0.6	v1.2.127	Delta (B.1.617.2-like)	PUSHER-v1.9	997360	4831.948X	99.57	50	997360	144419436	29765		JER115599_S15.mapped.primertrimmed.sorted.bam	JER115599_S15.primertrimmed.consensus.fa
12	JER115611	Female	37	Ariha	Ariha	2021-08-11	2021-08-01	No/Unknown	Positive	27	AY.106	442203	TRUE	TRUE	Delta (B.1.617.2-like)	0.3.17	1	0	0	Ambiguous_content:0.02	v0.1.10	FALSE	4.0.6	v1.2.127	Delta (B.1.617.2-like)	PUSHER-v1.9	999144	4814.8557X	99.57	50	999144	143891519	29765		JER115611_S31.mapped.primertrimmed.sorted.bam	JER115611_S31.primertrimmed.consensus.fa
13	JER115612	Male	40	Ariha	Ariha	2021-08-11	2021-08-01	No/Unknown	Positive	26	AY.106	180395	TRUE	TRUE	Delta (B.1.617.2-like)	0.3.17	1	0	0	Ambiguous_content:0.1	v0.1.10	FALSE	4.0.6	v1.2.127	Delta (B.1.617.2-like)	PUSHER-v1.9	446940	2107.581X	90.44	46	446940	62938304	7823		JER115612_S22.mapped.primertrimmed.sorted.bam	JER115612_S22.primertrimmed.consensus.fa
14	JER115648	Female	32	Al-Quds	Ariha	2021-08-11	2021-08-01	No/Unknown	Positive	25	AY.121	71452	FALSE	TRUE	Delta (B.1.617.2-like)	0.3.17	0.92	0	0	Ambiguous_content:0.15	v0.1.10	FALSE	4.0.6	v1.2.127	Delta (B.1.617.2-like)	PUSHER-v1.9	176453	818.1788X	85.61	46	176453	24450553	4563		JER115648_S9.mapped.primertrimmed.sorted.bam	JER115648_S9.primertrimmed.consensus.fa
15	JER115657	Female	42	Al-Quds	Ariha	2021-08-11	2021-08-01	No/Unknown	Positive	15	AY.112.3	565063	TRUE	TRUE	Delta (B.1.617.2-like)	0.3.17	1	0	0	Ambiguous_content:0.02	v0.1.10	FALSE	4.0.6	v1.2.127	Delta (B.1.617.2-like)	PUSHER-v1.9	1222181	5929.2289X	99.6	50	1222181	177186153	29776		JER115657_S14.mapped.primertrimmed.sorted.bam	JER115657_S14.primertrimmed.consensus.fa
16	JER115667	Female	NA	Al-Quds	Ariha	2021-08-11	2021-08-01	No/Unknown	NA	NA	AY.106	392715	TRUE	TRUE	Delta (B.1.617.2-like)	0.3.17	1	0	0	Ambiguous_content:0.02	v0.1.10	FALSE	4.0.6	v1.2.127	Delta (B.1.617.2-like)	PUSHER-v1.9	835832	4044.2611X	99.56	49	835832	120859745	29765		JER115667_S11.mapped.primertrimmed.sorted.bam	JER115667_S11.primertrimmed.consensus.fa
17	JER115831	Male	50	Ariha	Ariha	2021-08-12	2021-08-01	No/Unknown	Positive	21	AY.106	118432	TRUE	TRUE	Delta (B.1.617.2-like)	0.3.17	1	0	0	Ambiguous_content:0.02	v0.1.10	FALSE	4.0.6	v1.2.127	Delta (B.1.617.2-like)	PUSHER-v1.9	272939	1315.1435X	99.38	48	272939	39303771	25841		JER115831_S8.mapped.primertrimmed.sorted.bam	JER115831_S8.primertrimmed.consensus.fa
18	JER115833	Male	63	Ariha	Ariha	2021-08-12	2021-08-01	No/Unknown	Positive	25	AY.106	286121	TRUE	TRUE	Delta (B.1.617.2-like)	0.3.17	1	0	0	Ambiguous_content:0.03	v0.1.10	FALSE	4.0.6	v1.2.127	Delta (B.1.617.2-like)	PUSHER-v1.9	648788	3124.4651X	98.67	49	648788	93366819	14821		JER115833_S4.mapped.primertrimmed.sorted.bam	JER115833_S4.primertrimmed.consensus.fa
19	JER115864	Male	65	Ariha	Ariha	2021-08-12	2021-08-01	No/Unknown	Positive	24	B.1.617.2	269603	TRUE	TRUE	Delta (B.1.617.2-like)	0.3.17	1	0	0.5	Ambiguous_content:0.02	v0.1.10	FALSE	4.0.6	v1.2.127	Delta (B.1.617.2-like)	PUSHER-v1.9	593432	2874.1634X	99.56	44	593432	85907736	29765		JER115864_S30.mapped.primertrimmed.sorted.bam	JER115864_S30.primertrimmed.consensus.fa
20	JER115865	Male	27	Ariha	Ariha	2021-08-12	2021-08-01	No/Unknown	Positive	26	B.1.617.2	202265	TRUE	TRUE	Delta (B.1.617.2-like)	0.3.17	1	0	0.5	Ambiguous_content:0.03	v0.1.10	FALSE	4.0.6	v1.2.127	Delta (B.1.617.2-like)	PUSHER-v1.9	468900	2262.7428X	98.7	44	468900	67622065	14294		JER115865_S29.mapped.primertrimmed.sorted.bam	JER115865_S29.primertrimmed.consensus.fa
21	JER115940	Male	NA	Ramallah	Ariha	2021-08-12	2021-08-01	No/Unknown	NA	NA	AY.45	367423	TRUE	TRUE	Delta (B.1.617.2-like)	0.3.17	1	0	0	Ambiguous_content:0.02	v0.1.10	FALSE	4.0.6	v1.2.127	Delta (B.1.617.2-like)	PUSHER-v1.9	809787	3901.1904X	99.46	44	809787	116575496	23566		JER115940_S12.mapped.primertrimmed.sorted.bam	JER115940_S12.primertrimmed.consensus.fa
22	JER115945	Female	28	Ariha	Ariha	2021-08-12	2021-08-01	No/Unknown	Positive	28	AY.45	265215	TRUE	TRUE	Delta (B.1.617.2-like)	0.3.17	1	0	0	Ambiguous_content:0.02	v0.1.10	FALSE	4.0.6	v1.2.127	Delta (B.1.617.2-like)	PUSHER-v1.9	611328	2948.7715X	99.47	44	611328	88121725	25797		JER115945_S26.mapped.primertrimmed.sorted.bam	JER115945_S26.primertrimmed.consensus.fa
23	JER116148	Male	24	Ariha	Ariha	2021-08-12	2021-08-01	No/Unknown	Positive	18	AY.106	344837	TRUE	TRUE	Delta (B.1.617.2-like)	0.3.17	1	0	0	Ambiguous_content:0.02	v0.1.10	FALSE	4.0.6	v1.2.127	Delta (B.1.617.2-like)	PUSHER-v1.9	768674	3725.1281X	99.56	49	768674	111337114	29765		JER116148_S13.mapped.primertrimmed.sorted.bam	JER116148_S13.primertrimmed.consensus.fa
24	JER116385	Male	25	Jenin	Ariha	2021-08-12	2021-08-01	Returning traveller - Jordan	Positive	25	AY.106	163491	TRUE	TRUE	Delta (B.1.617.2-like)	0.3.17	1	0	0	Ambiguous_content:0.02	v0.1.10	FALSE	4.0.6	v1.2.127	Delta (B.1.617.2-like)	PUSHER-v1.9	366058	1761.8518X	99.4	47	366058	52656007	22946		JER116385_S6.mapped.primertrimmed.sorted.bam	JER116385_S6.primertrimmed.consensus.fa
25	JER116458	Female	51	Nablus	Ariha	2021-08-12	2021-08-01	Returning traveller - Jordan	Positive	24	AY.4.6	167641	TRUE	TRUE	Delta (AY.4-like)	0.3.17	0.97	0	0	Ambiguous_content:0.02	v0.1.10	FALSE	4.0.6	v1.2.127	Delta (AY.4-like)	PUSHER-v1.9	381601	1841.8444X	99.22	45	381601	55047752	22731		JER116458_S5.mapped.primertrimmed.sorted.bam	JER116458_S5.primertrimmed.consensus.fa
26	JER116576	Male	42	Tulkarem	Ariha	2021-08-13	2021-08-01	Returning traveller - Jordan	Positive	23	AY.122	232332	TRUE	TRUE	Delta (B.1.617.2-like)	0.3.17	0.92	0	0	Ambiguous_content:0.02	v0.1.10	FALSE	4.0.6	v1.2.127	Delta (B.1.617.2-like)	PUSHER-v1.9	506067	2427.2921X	98.78	46	506067	72536192	20480		JER116576_S3.mapped.primertrimmed.sorted.bam	JER116576_S3.primertrimmed.consensus.fa
27	JER116647	Male	21	Jenin	Ariha	2021-08-13	2021-08-01	Returning traveller - Jordan	Positive	20	AY.106	184443	TRUE	TRUE	Delta (B.1.617.2-like)	0.3.17	1	0	0	Ambiguous_content:0.02	v0.1.10	FALSE	4.0.6	v1.2.127	Delta (B.1.617.2-like)	PUSHER-v1.9	392870	1901.3383X	99.56	44	392870	56829225	29765		JER116647_S2.mapped.primertrimmed.sorted.bam	JER116647_S2.primertrimmed.consensus.fa
28	JER117202	Female	19	Al-Khalil	Ariha	2021-08-14	2021-08-01	Returning traveller - Jordan	Positive	29	AY.73	228915	TRUE	TRUE	Delta (B.1.617.2-like)	0.3.17	1	0	0	Ambiguous_content:0.05	v0.1.10	FALSE	4.0.6	v1.2.127	Delta (B.1.617.2-like)	PUSHER-v1.9	527119	2509.4858X	96.56	45	527119	74981600	11548		JER117202_S10.mapped.primertrimmed.sorted.bam	JER117202_S10.primertrimmed.consensus.fa
29	JER117712	Male	43	Ariha	Ariha	2021-08-08	2021-08-01	Returning traveller	Positive	17	AY.106	188865	TRUE	TRUE	Delta (B.1.617.2-like)	0.3.17	1	0	0	Ambiguous_content:0.02	v0.1.10	FALSE	4.0.6	v1.2.127	Delta (B.1.617.2-like)	PUSHER-v1.9	388785	1886.9435X	99.56	51	388785	56396154	29765		JER117712_S1.mapped.primertrimmed.sorted.bam	JER117712_S1.primertrimmed.consensus.fa
30	JNC68787	Female	20	Jenin	Jenin	2021-08-08	2021-08-01	No/Unknown	Positive	26	B.1.617.2	123321	TRUE	TRUE	Delta (B.1.617.2-like)	0.3.17	1	0	0	Ambiguous_content:0.02	v0.1.10	FALSE	4.0.6	v1.2.127	Delta (B.1.617.2-like)	PUSHER-v1.9	273550	1316.722X	99.43	45	273550	39354546	22731		JNC68787_S179.mapped.primertrimmed.sorted.bam	JNC68787_S179.primertrimmed.consensus.fa
31	JNC68788	Male	51	Jenin	Jenin	2021-08-08	2021-08-01	No/Unknown	Positive	28	B.1.617.2	148279	TRUE	TRUE	Delta (B.1.617.2-like)	0.3.17	1	0	0.5	Ambiguous_content:0.03	v0.1.10	FALSE	4.0.6	v1.2.127	Delta (B.1.617.2-like)	PUSHER-v1.9	370839	1770.8499X	97.76	43	370839	52923343	11548		JNC68788_S180.mapped.primertrimmed.sorted.bam	JNC68788_S180.primertrimmed.consensus.fa
32	JNC68791	Male	19	Jenin	Jenin	2021-08-08	2021-08-01	No/Unknown	Positive	24	B.1.617.2	471243	TRUE	TRUE	Delta (B.1.617.2-like)	0.3.17	1	0	0	Ambiguous_content:0.02	v0.1.10	FALSE	4.0.6	v1.2.127	Delta (B.1.617.2-like)	PUSHER-v1.9	1010207	4893.196X	99.56	45	1010207	146255543	29765		JNC68791_S173.mapped.primertrimmed.sorted.bam	JNC68791_S173.primertrimmed.consensus.fa
33	JNC68792	Female	17	Jenin	Jenin	2021-08-08	2021-08-01	No/Unknown	Positive	26	B.1.617.2	263294	TRUE	TRUE	Delta (B.1.617.2-like)	0.3.17	1	0	0.333333	Ambiguous_content:0.04	v0.1.10	FALSE	4.0.6	v1.2.127	Delta (B.1.617.2-like)	PUSHER-v1.9	649724	3054.0345X	97.03	43	649724	91238031	11548		JNC68792_S181.mapped.primertrimmed.sorted.bam	JNC68792_S181.primertrimmed.consensus.fa
34	JNC68928	Female	35	Jenin	Jenin	2021-08-08	2021-08-01	Outbound traveller	Positive	24	AY.122	184963	TRUE	TRUE	Delta (B.1.617.2-like)	0.3.17	1	0	0	Ambiguous_content:0.02	v0.1.10	FALSE	4.0.6	v1.2.127	Delta (B.1.617.2-like)	PUSHER-v1.9	427833	2041.4774X	98.81	49	427833	61016354	22731		JNC68928_S190.mapped.primertrimmed.sorted.bam	JNC68928_S190.primertrimmed.consensus.fa
35	JNC69091	Female	34	Jenin	Jenin	2021-08-08	2021-08-01	No/Unknown	Positive	29	AY.106	338690	TRUE	TRUE	Delta (B.1.617.2-like)	0.3.17	1	0	0	Ambiguous_content:0.02	v0.1.10	FALSE	4.0.6	v1.2.127	Delta (B.1.617.2-like)	PUSHER-v1.9	759955	3611.3844X	98.81	50	759955	107930086	22731		JNC69091_S189.mapped.primertrimmed.sorted.bam	JNC69091_S189.primertrimmed.consensus.fa
36	JNC69092	Male	15	Jenin	Jenin	2021-08-08	2021-08-01	No/Unknown	Positive	27	AY.106	114971	TRUE	TRUE	Delta (B.1.617.2-like)	0.3.17	1	0	0	Ambiguous_content:0.04	v0.1.10	FALSE	4.0.6	v1.2.127	Delta (B.1.617.2-like)	PUSHER-v1.9	249458	1201.0646X	97.46	48	249458	35893814	10302		JNC69092_S58.mapped.primertrimmed.sorted.bam	JNC69092_S58.primertrimmed.consensus.fa
37	JNC69166	Male	10	Jenin	Jenin	2021-08-09	2021-08-01	Outbound traveller	Positive	19	AY.126	325740	TRUE	TRUE	Delta (B.1.617.2-like)	0.3.17	1	0	0	Ambiguous_content:0.04	v0.1.10	FALSE	4.0.6	v1.2.127	Delta (B.1.617.2-like)	PUSHER-v1.9	792323	3716.627X	97.49	48	792323	111054662	14821		JNC69166_S168.mapped.primertrimmed.sorted.bam	JNC69166_S168.primertrimmed.consensus.fa
38	JNC69193	Male	24	Jenin	Jenin	2021-08-09	2021-08-01	No/Unknown	Positive	24	B.1.617.2	191504	TRUE	TRUE	Delta (B.1.617.2-like)	0.3.17	1	0	0	Ambiguous_content:0.03	v0.1.10	FALSE	4.0.6	v1.2.127	Delta (B.1.617.2-like)	PUSHER-v1.9	427753	2056.1467X	98.22	51	427753	61444047	16128		JNC69193_S170.mapped.primertrimmed.sorted.bam	JNC69193_S170.primertrimmed.consensus.fa
39	JNC69212	Male	48	Jenin	Jenin	2021-08-09	2021-08-01	No/Unknown	Positive	26	AY.106	240241	TRUE	TRUE	Delta (B.1.617.2-like)	0.3.17	1	0	0	Ambiguous_content:0.02	v0.1.10	FALSE	4.0.6	v1.2.127	Delta (B.1.617.2-like)	PUSHER-v1.9	572998	2735.279X	99.09	50	572998	81749367	22731		JNC69212_S177.mapped.primertrimmed.sorted.bam	JNC69212_S177.primertrimmed.consensus.fa
40	JNC69251	Female	30	Jenin	Jenin	2021-08-09	2021-08-01	No/Unknown	Positive	28	B.1.617.2	253572	TRUE	TRUE	Delta (B.1.617.2-like)	0.3.17	1	0	0	Ambiguous_content:0.02	v0.1.10	FALSE	4.0.6	v1.2.127	Delta (B.1.617.2-like)	PUSHER-v1.9	593960	2863.0067X	99.44	48	593960	85571312	22900		JNC69251_S178.mapped.primertrimmed.sorted.bam	JNC69251_S178.primertrimmed.consensus.fa
41	JNC69271	Male	9	Jenin	Jenin	2021-08-09	2021-08-01	No/Unknown	Positive	26	AY.106	164635	TRUE	TRUE	Delta (B.1.617.2-like)	0.3.17	1	0	0	Ambiguous_content:0.02	v0.1.10	FALSE	4.0.6	v1.2.127	Delta (B.1.617.2-like)	PUSHER-v1.9	352634	1701.3885X	99.32	44	352634	50847036	22731		JNC69271_S171.mapped.primertrimmed.sorted.bam	JNC69271_S171.primertrimmed.consensus.fa
42	JNC69274	Female	13	Jenin	Jenin	2021-08-09	2021-08-01	No/Unknown	Positive	26	AY.106	163491	TRUE	TRUE	Delta (B.1.617.2-like)	0.3.17	1	0	0	Ambiguous_content:0.04	v0.1.10	FALSE	4.0.6	v1.2.127	Delta (B.1.617.2-like)	PUSHER-v1.9	398498	1898.9327X	96.57	42	398498	56746929	14475		JNC69274_S172.mapped.primertrimmed.sorted.bam	JNC69274_S172.primertrimmed.consensus.fa
43	JNC69280	Female	29	Jenin	Jenin	2021-08-09	2021-08-01	No/Unknown	Positive	28	AY.5	234597	TRUE	TRUE	Delta (B.1.617.2-like)	0.3.17	1	0	0	Ambiguous_content:0.03	v0.1.10	FALSE	4.0.6	v1.2.127	Delta (B.1.617.2-like)	PUSHER-v1.9	518040	2496.2143X	98.71	46	518040	74596840	22731		JNC69280_S174.mapped.primertrimmed.sorted.bam	JNC69280_S174.primertrimmed.consensus.fa
44	JNC69332	Female	10	Jenin	Jenin	2021-08-10	2021-08-01	No/Unknown	Positive	24	AY.106	281096	TRUE	TRUE	Delta (B.1.617.2-like)	0.3.17	1	0	0	Ambiguous_content:0.02	v0.1.10	FALSE	4.0.6	v1.2.127	Delta (B.1.617.2-like)	PUSHER-v1.9	612834	2951.0804X	99.44	52	612834	88189574	22858		JNC69332_S169.mapped.primertrimmed.sorted.bam	JNC69332_S169.primertrimmed.consensus.fa
45	JNC69347	Female	32	Jenin	Jenin	2021-08-10	2021-08-01	No/Unknown	Positive	29	B.1.617.2	70572	TRUE	TRUE	Delta (B.1.617.2-like)	0.3.17	1	0	0.333333	Ambiguous_content:0.08	v0.1.10	FALSE	4.0.6	v1.2.127	Delta (B.1.617.2-like)	PUSHER-v1.9	157779	753.6242X	93.34	40	157779	22508299	10302		JNC69347_S90.mapped.primertrimmed.sorted.bam	JNC69347_S90.primertrimmed.consensus.fa
46	JNC69349	Male	7	Jenin	Jenin	2021-08-10	2021-08-01	No/Unknown	Positive	23	B.1.617.2	44765	TRUE	TRUE	Delta (B.1.617.2-like)	0.3.17	1	0	0.333333	Ambiguous_content:0.06	v0.1.10	FALSE	4.0.6	v1.2.127	Delta (B.1.617.2-like)	PUSHER-v1.9	99858	479.8344X	95.57	41	99858	14337549	10302		JNC69349_S81.mapped.primertrimmed.sorted.bam	JNC69349_S81.primertrimmed.consensus.fa
47	JNC69379	Female	6	Jenin	Jenin	2021-08-10	2021-08-01	No/Unknown	Positive	26	AY.122	182041	TRUE	TRUE	Delta (B.1.617.2-like)	0.3.17	1	0	0	Ambiguous_content:0.02	v0.1.10	FALSE	4.0.6	v1.2.127	Delta (B.1.617.2-like)	PUSHER-v1.9	426803	2057.7031X	99.41	49	426803	61495721	23538		JNC69379_S85.mapped.primertrimmed.sorted.bam	JNC69379_S85.primertrimmed.consensus.fa
48	JNC69429	Female	20	Jenin	Jenin	2021-08-10	2021-08-01	No/Unknown	Positive	28	B.1.617.2	60865	TRUE	TRUE	Delta (B.1.617.2-like)	0.3.17	1	0	0.285714	Ambiguous_content:0.1	v0.1.10	FALSE	4.0.6	v1.2.127	Delta (B.1.617.2-like)	PUSHER-v1.9	147241	689.4122X	90.7	42	147241	20591198	5945		JNC69429_S91.mapped.primertrimmed.sorted.bam	JNC69429_S91.primertrimmed.consensus.fa
49	JNC69463	Female	25	Jenin	Jenin	2021-08-10	2021-08-01	No/Unknown	Positive	22	AY.106	264595	TRUE	TRUE	Delta (B.1.617.2-like)	0.3.17	1	0	0	Ambiguous_content:0.02	v0.1.10	FALSE	4.0.6	v1.2.127	Delta (B.1.617.2-like)	PUSHER-v1.9	568032	2745.3224X	99.48	52	568032	82043830	22731		JNC69463_S175.mapped.primertrimmed.sorted.bam	JNC69463_S175.primertrimmed.consensus.fa
50	JNC69486	Male	21	Jenin	Jenin	2021-08-10	2021-08-01	No/Unknown	Positive	28	AY.121	154640	TRUE	TRUE	Delta (B.1.617.2-like)	0.3.17	1	0	0	Ambiguous_content:0.06	v0.1.10	FALSE	4.0.6	v1.2.127	Delta (B.1.617.2-like)	PUSHER-v1.9	369352	1746.0075X	94.72	45	369352	52189524	8564		JNC69486_S167.mapped.primertrimmed.sorted.bam	JNC69486_S167.primertrimmed.consensus.fa
51	JNC69556	Female	48	Jenin	Jenin	2021-08-10	2021-08-01	Outbound traveller	Positive	20	B.1.617.2	266295	TRUE	TRUE	Delta (B.1.617.2-like)	0.3.17	1	0	0.5	Ambiguous_content:0.02	v0.1.10	FALSE	4.0.6	v1.2.127	Delta (B.1.617.2-like)	PUSHER-v1.9	610448	2955.1199X	99.56	43	610448	88314956	29765		JNC69556_S69.mapped.primertrimmed.sorted.bam	JNC69556_S69.primertrimmed.consensus.fa
52	JNC69622	Female	45	Jenin	Jenin	2021-08-10	2021-08-01	Outbound traveller	Positive	22	AY.106	247487	TRUE	TRUE	Delta (B.1.617.2-like)	0.3.17	1	0	0	Ambiguous_content:0.02	v0.1.10	FALSE	4.0.6	v1.2.127	Delta (B.1.617.2-like)	PUSHER-v1.9	548873	2648.5837X	99.4	50	548873	79151612	23520		JNC69622_S66.mapped.primertrimmed.sorted.bam	JNC69622_S66.primertrimmed.consensus.fa
53	JNC69637	Female	20	Jenin	Jenin	2021-08-10	2021-08-01	No/Unknown	Positive	28	AY.121	46027	FALSE	TRUE	Delta (B.1.617.2-like)	0.3.17	0.92	0	0	Ambiguous_content:0.11	v0.1.10	FALSE	4.0.6	v1.2.127	Delta (B.1.617.2-like)	PUSHER-v1.9	107680	508.7411X	89.77	41	107680	15205641	5945		JNC69637_S57.mapped.primertrimmed.sorted.bam	JNC69637_S57.primertrimmed.consensus.fa
54	JNC69678	Female	45	Jenin	Jenin	2021-08-10	2021-08-01	No/Unknown	Positive	26	AY.106	551197	TRUE	TRUE	Delta (B.1.617.2-like)	0.3.17	1	0	0	Ambiguous_content:0.03	v0.1.10	FALSE	4.0.6	v1.2.127	Delta (B.1.617.2-like)	PUSHER-v1.9	1293446	6122.9438X	98.67	53	1293446	182929900	10302		JNC69678_S176.mapped.primertrimmed.sorted.bam	JNC69678_S176.primertrimmed.consensus.fa
55	JNC69683	Male	39	Jenin	Jenin	2021-08-10	2021-08-01	No/Unknown	Positive	26	AY.106	88273	TRUE	TRUE	Delta (B.1.617.2-like)	0.3.17	1	0	0	Ambiguous_content:0.05	v0.1.10	FALSE	4.0.6	v1.2.127	Delta (B.1.617.2-like)	PUSHER-v1.9	202181	967.7051X	95.99	43	202181	28914098	10302		JNC69683_S82.mapped.primertrimmed.sorted.bam	JNC69683_S82.primertrimmed.consensus.fa
56	JNC69853	Male	10	Jenin	Jenin	2021-08-11	2021-08-01	No/Unknown	Positive	28	AY.106	443150	TRUE	TRUE	Delta (B.1.617.2-like)	0.3.17	1	0	0	Ambiguous_content:0.02	v0.1.10	FALSE	4.0.6	v1.2.127	Delta (B.1.617.2-like)	PUSHER-v1.9	984031	4741.6318X	99.52	50	984031	141697476	25009		JNC69853_S67.mapped.primertrimmed.sorted.bam	JNC69853_S67.primertrimmed.consensus.fa
57	JNC69857	Female	13	Jenin	Jenin	2021-08-11	2021-08-01	No/Unknown	Positive	28	AY.106	219764	TRUE	TRUE	Delta (B.1.617.2-like)	0.3.17	1	0	0	Ambiguous_content:0.03	v0.1.10	FALSE	4.0.6	v1.2.127	Delta (B.1.617.2-like)	PUSHER-v1.9	478797	2309.2307X	98.47	48	478797	69007987	18411		JNC69857_S74.mapped.primertrimmed.sorted.bam	JNC69857_S74.primertrimmed.consensus.fa
58	JNC69887	Male	24	Jenin	Jenin	2021-08-11	2021-08-01	No/Unknown	Positive	24	AY.106	317685	TRUE	TRUE	Delta (B.1.617.2-like)	0.3.17	1	0	0	Ambiguous_content:0.02	v0.1.10	FALSE	4.0.6	v1.2.127	Delta (B.1.617.2-like)	PUSHER-v1.9	742179	3572.0567X	99.48	52	742179	106754606	25876		JNC69887_S72.mapped.primertrimmed.sorted.bam	JNC69887_S72.primertrimmed.consensus.fa
59	JNC69891	Male	15	Jenin	Jenin	2021-08-11	2021-08-01	No/Unknown	Positive	21	B.1.617.2	150373	TRUE	TRUE	Delta (B.1.617.2-like)	0.3.17	1	0	0	Ambiguous_content:0.02	v0.1.10	FALSE	4.0.6	v1.2.127	Delta (B.1.617.2-like)	PUSHER-v1.9	327044	1575.2762X	99.44	45	327044	47078945	22731		JNC69891_S184.mapped.primertrimmed.sorted.bam	JNC69891_S184.primertrimmed.consensus.fa
60	JNC69893	Male	10	Jenin	Jenin	2021-08-11	2021-08-01	No/Unknown	Positive	24	B.1.617.2	166586	TRUE	TRUE	Delta (B.1.617.2-like)	0.3.17	0.92	0	0	Ambiguous_content:0.03	v0.1.10	FALSE	4.0.6	v1.2.127	Delta (B.1.617.2-like)	PUSHER-v1.9	406817	1912.6765X	97.85	43	406817	57152499	14275		JNC69893_S188.mapped.primertrimmed.sorted.bam	JNC69893_S188.primertrimmed.consensus.fa
61	JNC69896	Female	38	Jenin	Jenin	2021-08-11	2021-08-01	No/Unknown	Positive	28	B.1.617.2	148756	TRUE	TRUE	Delta (B.1.617.2-like)	0.3.17	1	0	0.333333	Ambiguous_content:0.04	v0.1.10	FALSE	4.0.6	v1.2.127	Delta (B.1.617.2-like)	PUSHER-v1.9	333338	1604.9395X	96.89	44	333338	47962630	14294		JNC69896_S84.mapped.primertrimmed.sorted.bam	JNC69896_S84.primertrimmed.consensus.fa
62	JNC69901	Female	53	Jenin	Jenin	2021-08-11	2021-08-01	No/Unknown	Positive	24	AY.122.1	153379	TRUE	TRUE	Delta (B.1.617.2-like)	0.3.17	1	0	0	Ambiguous_content:0.03	v0.1.10	FALSE	4.0.6	v1.2.127	Delta (B.1.617.2-like)	PUSHER-v1.9	351153	1693.4635X	98.32	52	351153	50607669	19588		JNC69901_S86.mapped.primertrimmed.sorted.bam	JNC69901_S86.primertrimmed.consensus.fa
63	JNC69914	Male	37	Jenin	Jenin	2021-08-11	2021-08-01	No/Unknown	Positive	26	AY.106	123943	TRUE	TRUE	Delta (B.1.617.2-like)	0.3.17	1	0	0	Ambiguous_content:0.02	v0.1.10	FALSE	4.0.6	v1.2.127	Delta (B.1.617.2-like)	PUSHER-v1.9	276339	1333.0064X	99.49	48	276339	39835937	25883		JNC69914_S94.mapped.primertrimmed.sorted.bam	JNC69914_S94.primertrimmed.consensus.fa
64	JNC69974	Female	48	Jenin	Jenin	2021-08-11	2021-08-01	No/Unknown	Positive	26	B.1.617.2	453309	TRUE	TRUE	Delta (B.1.617.2-like)	0.3.17	1	0	0	Ambiguous_content:0.02	v0.1.10	FALSE	4.0.6	v1.2.127	Delta (B.1.617.2-like)	PUSHER-v1.9	1024939	4947.3809X	98.77	47	1024939	147783850	22718		JNC69974_S71.mapped.primertrimmed.sorted.bam	JNC69974_S71.primertrimmed.consensus.fa
65	JNC69994	Female	26	Jenin	Jenin	2021-08-11	2021-08-01	No/Unknown	Positive	27	AY.106	321396	TRUE	TRUE	Delta (B.1.617.2-like)	0.3.17	1	0	0	Ambiguous_content:0.02	v0.1.10	FALSE	4.0.6	v1.2.127	Delta (B.1.617.2-like)	PUSHER-v1.9	725123	3486.957X	99.38	50	725123	104207133	14475		JNC69994_S68.mapped.primertrimmed.sorted.bam	JNC69994_S68.primertrimmed.consensus.fa
66	JNC70031	Female	66	Jenin	Jenin	2021-08-11	2021-08-01	No/Unknown	Positive	28	AY.122	163073	TRUE	TRUE	Delta (B.1.617.2-like)	0.3.17	1	0	0	Ambiguous_content:0.02	v0.1.10	FALSE	4.0.6	v1.2.127	Delta (B.1.617.2-like)	PUSHER-v1.9	371145	1789.8201X	99.56	50	371145	53497205	29765		JNC70031_S70.mapped.primertrimmed.sorted.bam	JNC70031_S70.primertrimmed.consensus.fa
67	JNC70189	Female	16	Jenin	Jenin	2021-08-13	2021-08-01	No/Unknown	Positive	24	AY.106	466280	TRUE	TRUE	Delta (B.1.617.2-like)	0.3.17	1	0	0	Ambiguous_content:0.02	v0.1.10	FALSE	4.0.6	v1.2.127	Delta (B.1.617.2-like)	PUSHER-v1.9	1002572	4849.4879X	99.57	45	1002572	144946375	29765		JNC70189_S79.mapped.primertrimmed.sorted.bam	JNC70189_S79.primertrimmed.consensus.fa
68	JNC70194	Female	33	Jenin	Jenin	2021-08-13	2021-08-01	No/Unknown	Positive	25	B.1.617.2	193892	TRUE	TRUE	Delta (B.1.617.2-like)	0.3.17	1	0	0.5	Ambiguous_content:0.02	v0.1.10	FALSE	4.0.6	v1.2.127	Delta (B.1.617.2-like)	PUSHER-v1.9	412615	1999.7188X	99.56	45	412615	59768524	29765		JNC70194_S60.mapped.primertrimmed.sorted.bam	JNC70194_S60.primertrimmed.consensus.fa
69	JNC70278	Male	46	Jenin	Jenin	2021-08-13	2021-08-01	No/Unknown	Positive	25	AY.43	173143	TRUE	TRUE	Delta (B.1.617.2-like)	0.3.17	1	0	0	Ambiguous_content:0.03	v0.1.10	FALSE	4.0.6	v1.2.127	Delta (B.1.617.2-like)	PUSHER-v1.9	366771	1772.6548X	98.47	44	366771	52973028	22731		JNC70278_S59.mapped.primertrimmed.sorted.bam	JNC70278_S59.primertrimmed.consensus.fa
70	JNC70321	Female	27	Jenin	Jenin	2021-08-13	2021-08-01	No/Unknown	Positive	29	AY.121	77627	TRUE	TRUE	Delta (B.1.617.2-like)	0.3.17	1	0	0	Ambiguous_content:0.05	v0.1.10	FALSE	4.0.6	v1.2.127	Delta (B.1.617.2-like)	PUSHER-v1.9	180159	863.7333X	95.76	46	180159	25819697	8821		JNC70321_S93.mapped.primertrimmed.sorted.bam	JNC70321_S93.primertrimmed.consensus.fa
71	JNC70405	Female	44	Jenin	Jenin	2021-08-13	2021-08-01	No/Unknown	Positive	25	AY.122	240829	TRUE	TRUE	Delta (B.1.617.2-like)	0.3.17	1	0	0	Ambiguous_content:0.02	v0.1.10	FALSE	4.0.6	v1.2.127	Delta (B.1.617.2-like)	PUSHER-v1.9	544543	2620.2583X	99.15	50	544543	78301614	14463		JNC70405_S87.mapped.primertrimmed.sorted.bam	JNC70405_S87.primertrimmed.consensus.fa
72	JNC70431	Female	79	Jenin	Jenin	2021-08-13	2021-08-01	No/Unknown	Positive	23	AY.106	283290	TRUE	TRUE	Delta (B.1.617.2-like)	0.3.17	1	0	0	Ambiguous_content:0.02	v0.1.10	FALSE	4.0.6	v1.2.127	Delta (B.1.617.2-like)	PUSHER-v1.9	639921	3093.584X	99.56	51	639921	92463115	29765		JNC70431_S77.mapped.primertrimmed.sorted.bam	JNC70431_S77.primertrimmed.consensus.fa
73	JNC70468	Male	37	Jenin	Jenin	2021-08-14	2021-08-01	No/Unknown	Positive	28	AY.106	296083	TRUE	TRUE	Delta (B.1.617.2-like)	0.3.17	1	0	0	Ambiguous_content:0.04	v0.1.10	FALSE	4.0.6	v1.2.127	Delta (B.1.617.2-like)	PUSHER-v1.9	687108	3295.4873X	97.15	46	687108	98467697	16040		JNC70468_S78.mapped.primertrimmed.sorted.bam	JNC70468_S78.primertrimmed.consensus.fa
74	JNC70472	Male	43	Jenin	Jenin	2021-08-14	2021-08-01	No/Unknown	Positive	24	AY.106	250372	TRUE	TRUE	Delta (B.1.617.2-like)	0.3.17	1	0	0	Ambiguous_content:0.02	v0.1.10	FALSE	4.0.6	v1.2.127	Delta (B.1.617.2-like)	PUSHER-v1.9	562153	2704.3711X	99.38	45	562153	80820944	16139		JNC70472_S80.mapped.primertrimmed.sorted.bam	JNC70472_S80.primertrimmed.consensus.fa
75	JNC70522	Female	25	Jenin	Jenin	2021-08-14	2021-08-01	Outbound traveller	Positive	27	AY.106	432284	TRUE	TRUE	Delta (B.1.617.2-like)	0.3.17	1	0	0	Ambiguous_content:0.02	v0.1.10	FALSE	4.0.6	v1.2.127	Delta (B.1.617.2-like)	PUSHER-v1.9	955645	4606.0677X	99.56	51	955645	137648411	29765		JNC70522_S65.mapped.primertrimmed.sorted.bam	JNC70522_S65.primertrimmed.consensus.fa
76	JNC70536	Male	13	Jenin	Jenin	2021-08-14	2021-08-01	No/Unknown	Positive	28	AY.106	119636	TRUE	TRUE	Delta (B.1.617.2-like)	0.3.17	1	0	0	Ambiguous_content:0.02	v0.1.10	FALSE	4.0.6	v1.2.127	Delta (B.1.617.2-like)	PUSHER-v1.9	265448	1284.4586X	98.86	43	265448	38385884	18622		JNC70536_S61.mapped.primertrimmed.sorted.bam	JNC70536_S61.primertrimmed.consensus.fa
77	JNC70558	Female	17	Jenin	Jenin	2021-08-14	2021-08-01	No/Unknown	Positive	26	AY.106	89598	TRUE	TRUE	Delta (B.1.617.2-like)	0.3.17	1	0	0	Ambiguous_content:0.03	v0.1.10	FALSE	4.0.6	v1.2.127	Delta (B.1.617.2-like)	PUSHER-v1.9	220195	1039.5084X	97.74	42	220195	31063822	11160		JNC70558_S187.mapped.primertrimmed.sorted.bam	JNC70558_S187.primertrimmed.consensus.fa
78	JNC70603	Male	45	Jenin	Jenin	2021-08-14	2021-08-01	No/Unknown	Positive	26	AY.106	66257	FALSE	TRUE	Delta (B.1.617.2-like)	0.3.17	0.92	0	0	Ambiguous_content:0.11	v0.1.10	FALSE	4.0.6	v1.2.127	Delta (B.1.617.2-like)	PUSHER-v1.9	164237	776.5294X	89.78	42	164237	23188390	4563		JNC70603_S88.mapped.primertrimmed.sorted.bam	JNC70603_S88.primertrimmed.consensus.fa
79	JNC70605	Female	38	Jenin	Jenin	2021-08-14	2021-08-01	Outbound traveller	Positive	27	B.1.617.2	392193	TRUE	TRUE	Delta (B.1.617.2-like)	0.3.17	1	0	0	Ambiguous_content:0.02	v0.1.10	FALSE	4.0.6	v1.2.127	Delta (B.1.617.2-like)	PUSHER-v1.9	860283	4145.2964X	99.56	51	860283	123874189	29765		JNC70605_S76.mapped.primertrimmed.sorted.bam	JNC70605_S76.primertrimmed.consensus.fa
80	JNC70633	Female	17	Jenin	Jenin	2021-08-14	2021-08-01	No/Unknown	Positive	22	AY.122	438346	TRUE	TRUE	Delta (B.1.617.2-like)	0.3.17	1	0	0	Ambiguous_content:0.02	v0.1.10	FALSE	4.0.6	v1.2.127	Delta (B.1.617.2-like)	PUSHER-v1.9	926234	4483.7235X	99.57	50	926234	133998355	29765		JNC70633_S75.mapped.primertrimmed.sorted.bam	JNC70633_S75.primertrimmed.consensus.fa
81	JNC70634	Female	13	Jenin	Jenin	2021-08-14	2021-08-01	No/Unknown	Positive	26	AY.122	656715	TRUE	TRUE	Delta (B.1.617.2-like)	0.3.17	1	0	0	Ambiguous_content:0.02	v0.1.10	FALSE	4.0.6	v1.2.127	Delta (B.1.617.2-like)	PUSHER-v1.9	1449615	7016.7973X	99.56	52	1449615	209691191	29765		JNC70634_S73.mapped.primertrimmed.sorted.bam	JNC70634_S73.primertrimmed.consensus.fa
82	JNC70781	Female	26	Jenin	Jenin	2021-08-14	2021-08-01	No/Unknown	Positive	25	AY.106	20537	FALSE	TRUE	Delta (B.1.617.2-like)	0.3.17	1	0	0	Ambiguous_content:0.13	v0.1.10	FALSE	4.0.6	v1.2.127	Delta (B.1.617.2-like)	PUSHER-v1.9	44333	212.1095X	87.7	40	44333	6334607	4745		JNC70781_S89.mapped.primertrimmed.sorted.bam	JNC70781_S89.primertrimmed.consensus.fa
83	JNC70796	Male	34	Jenin	Jenin	2021-08-14	2021-08-01	No/Unknown	Positive	25	AY.122	225292	TRUE	TRUE	Delta (B.1.617.2-like)	0.3.17	1	0	0	Ambiguous_content:0.02	v0.1.10	FALSE	4.0.6	v1.2.127	Delta (B.1.617.2-like)	PUSHER-v1.9	484821	2344.8431X	99.56	50	484821	70078393	29765		JNC70796_S83.mapped.primertrimmed.sorted.bam	JNC70796_S83.primertrimmed.consensus.fa
84	JNC70820	Male	44	Jenin	Jenin	2021-08-14	2021-08-01	No/Unknown	Positive	27	AY.106	263965	TRUE	TRUE	Delta (B.1.617.2-like)	0.3.17	1	0	0	Ambiguous_content:0.03	v0.1.10	FALSE	4.0.6	v1.2.127	Delta (B.1.617.2-like)	PUSHER-v1.9	629186	3020.2315X	97.94	50	629186	90261102	11548		JNC70820_S182.mapped.primertrimmed.sorted.bam	JNC70820_S182.primertrimmed.consensus.fa
85	JNC70862	Female	43	Jenin	Jenin	2021-08-15	2021-08-01	No/Unknown	Positive	21	AY.106	141508	TRUE	TRUE	Delta (B.1.617.2-like)	0.3.17	1	0	0	Ambiguous_content:0.02	v0.1.10	FALSE	4.0.6	v1.2.127	Delta (B.1.617.2-like)	PUSHER-v1.9	306324	1476.6517X	99.09	49	306324	44126938	24882		JNC70862_S92.mapped.primertrimmed.sorted.bam	JNC70862_S92.primertrimmed.consensus.fa
86	JNC70866	Male	34	Jenin	Jenin	Exact date unknown	2021-08-01	No/Unknown	Positive	31	B.1.617.2	22206	FALSE	TRUE	Delta (B.1.617.2-like)	0.3.17	0.85	0		Ambiguous_content:0.32	v0.1.10	FALSE	4.0.6	v1.2.127	Delta (B.1.617.2-like)	SCORPIO_v0.1.10	58102	259.8443X	68.14	34	58102	7756982	3561		JNC70866_S186.mapped.primertrimmed.sorted.bam	JNC70866_S186.primertrimmed.consensus.fa
87	JNC70894	Male	13	Jenin	Jenin	2021-08-15	2021-08-01	No/Unknown	Positive	22	AY.106	227329	TRUE	TRUE	Delta (B.1.617.2-like)	0.3.17	1	0	0	Ambiguous_content:0.02	v0.1.10	FALSE	4.0.6	v1.2.127	Delta (B.1.617.2-like)	PUSHER-v1.9	499823	2409.5099X	99.29	48	499823	72015137	22731		JNC70894_S185.mapped.primertrimmed.sorted.bam	JNC70894_S185.primertrimmed.consensus.fa
88	JNC70895	Female	7	Jenin	Jenin	2021-08-15	2021-08-01	No/Unknown	Positive	21	AY.106	329349	TRUE	TRUE	Delta (B.1.617.2-like)	0.3.17	1	0	0	Ambiguous_content:0.02	v0.1.10	FALSE	4.0.6	v1.2.127	Delta (B.1.617.2-like)	PUSHER-v1.9	749327	3612.1461X	99.56	48	749327	107962397	29765		JNC70895_S183.mapped.primertrimmed.sorted.bam	JNC70895_S183.primertrimmed.consensus.fa
89	JNC71158	Male	43	Jenin	Jenin	2021-08-15	2021-08-01	No/Unknown	Positive	23	AY.106	126172	TRUE	TRUE	Delta (B.1.617.2-like)	0.3.17	1	0	0	Ambiguous_content:0.02	v0.1.10	FALSE	4.0.6	v1.2.127	Delta (B.1.617.2-like)	PUSHER-v1.9	259380	1258.4737X	99.25	51	259380	37613193	22731		JNC71158_S50.mapped.primertrimmed.sorted.bam	JNC71158_S50.primertrimmed.consensus.fa
90	JNC71258	Female	23	Jenin	Jenin	2021-08-15	2021-08-01	No/Unknown	Positive	22	AY.122	303642	TRUE	TRUE	Delta (B.1.617.2-like)	0.3.17	1	0	0	Ambiguous_content:0.02	v0.1.10	FALSE	4.0.6	v1.2.127	Delta (B.1.617.2-like)	PUSHER-v1.9	644206	3126.7163X	99.56	49	644206	93450224	29765		JNC71258_S42.mapped.primertrimmed.sorted.bam	JNC71258_S42.primertrimmed.consensus.fa
91	JNC71332	Female	39	Jenin	Jenin	2021-08-16	2021-08-01	No/Unknown	Positive	28	AY.106	396901	TRUE	TRUE	Delta (B.1.617.2-like)	0.3.17	1	0	0	Ambiguous_content:0.03	v0.1.10	FALSE	4.0.6	v1.2.127	Delta (B.1.617.2-like)	PUSHER-v1.9	897708	4293.1634X	98.41	44	897708	128256590	20871		JNC71332_S39.mapped.primertrimmed.sorted.bam	JNC71332_S39.primertrimmed.consensus.fa
92	JNC71339	Female	15	Jenin	Jenin	2021-08-16	2021-08-01	No/Unknown	Positive	26	AY.122	207822	TRUE	TRUE	Delta (B.1.617.2-like)	0.3.17	1	0	0	Ambiguous_content:0.02	v0.1.10	FALSE	4.0.6	v1.2.127	Delta (B.1.617.2-like)	PUSHER-v1.9	457635	2210.0249X	99.16	51	457635	66049082	21444		JNC71339_S64.mapped.primertrimmed.sorted.bam	JNC71339_S64.primertrimmed.consensus.fa
93	JNC71351	Male	10	Jenin	Jenin	2021-08-16	2021-08-01	No/Unknown	Positive	26	AY.106	173026	TRUE	TRUE	Delta (B.1.617.2-like)	0.3.17	1	0	0	Ambiguous_content:0.02	v0.1.10	FALSE	4.0.6	v1.2.127	Delta (B.1.617.2-like)	PUSHER-v1.9	377167	1817.309X	98.81	48	377167	54311053	22731		JNC71351_S52.mapped.primertrimmed.sorted.bam	JNC71351_S52.primertrimmed.consensus.fa
94	JNC71446	Female	79	Jenin	Jenin	2021-08-17	2021-08-01	No/Unknown	Positive	25	B.1.617.2	125942	TRUE	TRUE	Delta (B.1.617.2-like)	0.3.17	1	0	0	Ambiguous_content:0.02	v0.1.10	FALSE	4.0.6	v1.2.127	Delta (B.1.617.2-like)	PUSHER-v1.9	271876	1316.9858X	99.56	48	271876	39362261	29765		JNC71446_S62.mapped.primertrimmed.sorted.bam	JNC71446_S62.primertrimmed.consensus.fa
95	JNC71549	Male	52	Jenin	Jenin	2021-08-17	2021-08-01	No/Unknown	Positive	25	AY.106	363138	TRUE	TRUE	Delta (B.1.617.2-like)	0.3.17	1	0	0	Ambiguous_content:0.02	v0.1.10	FALSE	4.0.6	v1.2.127	Delta (B.1.617.2-like)	PUSHER-v1.9	789754	3819.6247X	99.56	49	789754	114160713	29765		JNC71549_S36.mapped.primertrimmed.sorted.bam	JNC71549_S36.primertrimmed.consensus.fa
96	JNC71563	Male	59	Jenin	Jenin	2021-08-17	2021-08-01	No/Unknown	Positive	25	AY.106	73688	TRUE	TRUE	Delta (B.1.617.2-like)	0.3.17	1	0	0	Ambiguous_content:0.02	v0.1.10	FALSE	4.0.6	v1.2.127	Delta (B.1.617.2-like)	PUSHER-v1.9	158792	763.9748X	99.16	49	158792	22833007	17921		JNC71563_S41.mapped.primertrimmed.sorted.bam	JNC71563_S41.primertrimmed.consensus.fa
97	JNC71594	Female	52	Jenin	Jenin	2021-08-17	2021-08-01	No/Unknown	Positive	28	B.1.617.2	147727	TRUE	TRUE	Delta (B.1.617.2-like)	0.3.17	1	0	0	Ambiguous_content:0.02	v0.1.10	FALSE	4.0.6	v1.2.127	Delta (B.1.617.2-like)	PUSHER-v1.9	307557	1488.7129X	99.54	43	307557	44490879	15466		JNC71594_S51.mapped.primertrimmed.sorted.bam	JNC71594_S51.primertrimmed.consensus.fa
98	JNC71595	Female	27	Jenin	Jenin	2021-08-17	2021-08-01	No/Unknown	Positive	22	B.1.617.2	352993	TRUE	TRUE	Delta (B.1.617.2-like)	0.3.17	1	0	0	Ambiguous_content:0.02	v0.1.10	FALSE	4.0.6	v1.2.127	Delta (B.1.617.2-like)	PUSHER-v1.9	762337	3699.7861X	99.56	43	762337	110591689	29765		JNC71595_S38.mapped.primertrimmed.sorted.bam	JNC71595_S38.primertrimmed.consensus.fa
99	JNC71596	Female	18	Jenin	Jenin	2021-08-17	2021-08-01	No/Unknown	Positive	24	B.1.617.2	371827	TRUE	TRUE	Delta (B.1.617.2-like)	0.3.17	1	0	0	Ambiguous_content:0.02	v0.1.10	FALSE	4.0.6	v1.2.127	Delta (B.1.617.2-like)	PUSHER-v1.9	786104	3817.1979X	99.56	44	786104	114076364	29765		JNC71596_S43.mapped.primertrimmed.sorted.bam	JNC71596_S43.primertrimmed.consensus.fa
100	JNC71611	Male	20	Jenin	Jenin	2021-08-17	2021-08-01	No/Unknown	Positive	26	AY.126	325874	TRUE	TRUE	Delta (B.1.617.2-like)	0.3.17	1	0	0	Ambiguous_content:0.02	v0.1.10	FALSE	4.0.6	v1.2.127	Delta (B.1.617.2-like)	PUSHER-v1.9	711781	3453.3893X	99.26	48	711781	103216175	27483		JNC71611_S47.mapped.primertrimmed.sorted.bam	JNC71611_S47.primertrimmed.consensus.fa
101	JNC71613	Male	20	Jenin	Jenin	2021-08-17	2021-08-01	No/Unknown	Positive	26	AY.126	203544	TRUE	TRUE	Delta (B.1.617.2-like)	0.3.17	1	0	0	Ambiguous_content:0.05	v0.1.10	FALSE	4.0.6	v1.2.127	Delta (B.1.617.2-like)	PUSHER-v1.9	465721	2225.0688X	96.57	47	465721	66474315	7738		JNC71613_S63.mapped.primertrimmed.sorted.bam	JNC71613_S63.primertrimmed.consensus.fa
102	JNC71808	Female	33	Jenin	Jenin	2021-08-17	2021-08-01	No/Unknown	Positive	28	AY.122	100683	TRUE	TRUE	Delta (B.1.617.2-like)	0.3.17	0.92	0	0	Ambiguous_content:0.05	v0.1.10	FALSE	4.0.6	v1.2.127	Delta (B.1.617.2-like)	PUSHER-v1.9	226535	1090.2785X	95.99	46	226535	32580112	8016		JNC71808_S45.mapped.primertrimmed.sorted.bam	JNC71808_S45.primertrimmed.consensus.fa
103	JNC71941	Female	25	Jenin	Jenin	2021-08-17	2021-08-01	No/Unknown	Positive	27	AY.122	237898	TRUE	TRUE	Delta (B.1.617.2-like)	0.3.17	1	0	0	Ambiguous_content:0.03	v0.1.10	FALSE	4.0.6	v1.2.127	Delta (B.1.617.2-like)	PUSHER-v1.9	525308	2530.1256X	98.11	48	525308	75600964	22731		JNC71941_S55.mapped.primertrimmed.sorted.bam	JNC71941_S55.primertrimmed.consensus.fa
104	JNC71947	Female	18	Jenin	Jenin	2021-08-18	2021-08-01	No/Unknown	Positive	24	AY.122	94326	TRUE	TRUE	Delta (B.1.617.2-like)	0.3.17	1	0	0	Ambiguous_content:0.02	v0.1.10	FALSE	4.0.6	v1.2.127	Delta (B.1.617.2-like)	PUSHER-v1.9	194221	938.033X	99.26	50	194221	28033614	20787		JNC71947_S49.mapped.primertrimmed.sorted.bam	JNC71947_S49.primertrimmed.consensus.fa
105	JNC71948	Male	20	Jenin	Jenin	2021-08-18	2021-08-01	No/Unknown	Positive	24	AY.126	191005	TRUE	TRUE	Delta (B.1.617.2-like)	0.3.17	1	0	0	Ambiguous_content:0.03	v0.1.10	FALSE	4.0.6	v1.2.127	Delta (B.1.617.2-like)	PUSHER-v1.9	413997	2005.0915X	98.31	47	413997	59932046	27201		JNC71948_S46.mapped.primertrimmed.sorted.bam	JNC71948_S46.primertrimmed.consensus.fa
106	JNC71964	Male	32	Jenin	Jenin	2021-08-18	2021-08-01	No/Unknown	Positive	26	AY.106	294135	TRUE	TRUE	Delta (B.1.617.2-like)	0.3.17	1	0	0	Ambiguous_content:0.02	v0.1.10	FALSE	4.0.6	v1.2.127	Delta (B.1.617.2-like)	PUSHER-v1.9	628860	3047.456X	99.56	50	628860	91081901	29765		JNC71964_S34.mapped.primertrimmed.sorted.bam	JNC71964_S34.primertrimmed.consensus.fa
107	JNC71971	Female	53	Jenin	Jenin	2021-08-18	2021-08-01	No/Unknown	Positive	24	AY.106	279905	TRUE	TRUE	Delta (B.1.617.2-like)	0.3.17	1	0	0	Ambiguous_content:0.02	v0.1.10	FALSE	4.0.6	v1.2.127	Delta (B.1.617.2-like)	PUSHER-v1.9	616809	2999.4106X	99.56	45	616809	89645176	29765		JNC71971_S56.mapped.primertrimmed.sorted.bam	JNC71971_S56.primertrimmed.consensus.fa
108	JNC72048	Female	12	Jenin	Jenin	2021-08-18	2021-08-01	No/Unknown	Positive	24	B.1.617.2	200363	TRUE	TRUE	Delta (B.1.617.2-like)	0.3.17	1	0	0	Ambiguous_content:0.02	v0.1.10	FALSE	4.0.6	v1.2.127	Delta (B.1.617.2-like)	PUSHER-v1.9	414374	2013.0447X	99.56	43	414374	60170167	29765		JNC72048_S44.mapped.primertrimmed.sorted.bam	JNC72048_S44.primertrimmed.consensus.fa
109	JNC72049	Male	10	Jenin	Jenin	2021-08-18	2021-08-01	No/Unknown	Positive	24	B.1.617.2	43606	TRUE	TRUE	Delta (B.1.617.2-like)	0.3.17	1	0	0.4	Ambiguous_content:0.05	v0.1.10	FALSE	4.0.6	v1.2.127	Delta (B.1.617.2-like)	PUSHER-v1.9	93427	448.7256X	96.05	42	93427	13408347	14258		JNC72049_S33.mapped.primertrimmed.sorted.bam	JNC72049_S33.primertrimmed.consensus.fa
110	JNC72050	Male	8	Jenin	Jenin	2021-08-18	2021-08-01	No/Unknown	Positive	29	B.1.617.2	271301	TRUE	TRUE	Delta (B.1.617.2-like)	0.3.17	1	0	0	Ambiguous_content:0.02	v0.1.10	FALSE	4.0.6	v1.2.127	Delta (B.1.617.2-like)	PUSHER-v1.9	612449	2962.1775X	99.56	44	612449	88530993	29765		JNC72050_S37.mapped.primertrimmed.sorted.bam	JNC72050_S37.primertrimmed.consensus.fa
111	JNC72116	Male	39	Jenin	Jenin	2021-08-18	2021-08-01	No/Unknown	Positive	26	AY.122	368078	TRUE	TRUE	Delta (B.1.617.2-like)	0.3.17	1	0	0	Ambiguous_content:0.02	v0.1.10	FALSE	4.0.6	v1.2.127	Delta (B.1.617.2-like)	PUSHER-v1.9	781779	3780.9598X	99.56	49	781779	113005054	29765		JNC72116_S35.mapped.primertrimmed.sorted.bam	JNC72116_S35.primertrimmed.consensus.fa
112	JNC72134	Female	43	Jenin	Jenin	2021-08-18	2021-08-01	No/Unknown	Positive	24	AY.9	157134	TRUE	TRUE	Delta (B.1.617.2-like)	0.3.17	1	0	0	Ambiguous_content:0.02	v0.1.10	FALSE	4.0.6	v1.2.127	Delta (B.1.617.2-like)	PUSHER-v1.9	346886	1680.766X	99.56	41	346886	50234528	29765		JNC72134_S53.mapped.primertrimmed.sorted.bam	JNC72134_S53.primertrimmed.consensus.fa
113	JNC72140	Female	3	Jenin	Jenin	2021-08-18	2021-08-01	No/Unknown	Positive	26	AY.9	385125	TRUE	TRUE	Delta (B.1.617.2-like)	0.3.17	1	0	0	Ambiguous_content:0.02	v0.1.10	FALSE	4.0.6	v1.2.127	Delta (B.1.617.2-like)	PUSHER-v1.9	846723	4096.2384X	99.57	43	846723	122430000	29765		JNC72140_S48.mapped.primertrimmed.sorted.bam	JNC72140_S48.primertrimmed.consensus.fa
114	JNC72142	Male	48	Jenin	Jenin	2021-08-18	2021-08-01	No/Unknown	Positive	26	AY.106	112042	TRUE	TRUE	Delta (B.1.617.2-like)	0.3.17	1	0	0	Ambiguous_content:0.02	v0.1.10	FALSE	4.0.6	v1.2.127	Delta (B.1.617.2-like)	PUSHER-v1.9	241529	1169.1622X	98.71	50	241529	34944078	14294		JNC72142_S54.mapped.primertrimmed.sorted.bam	JNC72142_S54.primertrimmed.consensus.fa
115	JNC72147	Male	36	Jenin	Jenin	2021-08-18	2021-08-01	No/Unknown	Positive	28	AY.106	368960	TRUE	TRUE	Delta (B.1.617.2-like)	0.3.17	1	0	0	Ambiguous_content:0.02	v0.1.10	FALSE	4.0.6	v1.2.127	Delta (B.1.617.2-like)	PUSHER-v1.9	822662	3976.0047X	99.57	45	822662	118782953	27543		JNC72147_S32.mapped.primertrimmed.sorted.bam	JNC72147_S32.primertrimmed.consensus.fa
116	N-2021-93615	Female	6	Nablus	Nablus	2021-08-24	2021-08-01	No/Unknown	Positive	28	B.1.617.2	221448	TRUE	TRUE	Delta (B.1.617.2-like)	0.3.17	1	0	0	Ambiguous_content:0.05	v0.1.10	FALSE	4.0.6	v1.2.127	Delta (B.1.617.2-like)	PUSHER-v1.9	547425	2544.6348X	96.22	43	547425	76034940	10302		N-2021-93615_S97.mapped.primertrimmed.sorted.bam	N-2021-93615_S97.primertrimmed.consensus.fa
117	N-2021-93617	Female	23	Nablus	Nablus	2021-08-24	2021-08-01	No/Unknown	Positive	18	AY.121	289928	TRUE	TRUE	Delta (B.1.617.2-like)	0.3.17	1	0	0	Ambiguous_content:0.02	v0.1.10	FALSE	4.0.6	v1.2.127	Delta (B.1.617.2-like)	PUSHER-v1.9	595767	2885.5208X	99.56	49	595767	86257585	29765		N-2021-93617_S99.mapped.primertrimmed.sorted.bam	N-2021-93617_S99.primertrimmed.consensus.fa
118	N-2021-93618	Female	12	Nablus	Nablus	2021-08-24	2021-08-01	No/Unknown	Positive	18	AY.121	104951	FALSE	TRUE	Delta (B.1.617.2-like)	0.3.17	0.77	0	0	Ambiguous_content:0.25	v0.1.10	FALSE	4.0.6	v1.2.127	Delta (B.1.617.2-like)	PUSHER-v1.9	274327	1243.5296X	75.71	41	274327	37170276	2208		N-2021-93618_S100.mapped.primertrimmed.sorted.bam	N-2021-93618_S100.primertrimmed.consensus.fa
119	N-2021-93619	Female	14	Nablus	Nablus	2021-08-24	2021-08-01	No/Unknown	Positive	22	AY.121	410589	TRUE	TRUE	Delta (B.1.617.2-like)	0.3.17	1	0	0	Ambiguous_content:0.04	v0.1.10	FALSE	4.0.6	v1.2.127	Delta (B.1.617.2-like)	PUSHER-v1.9	942205	4483.38X	97.56	47	942205	133975365	11082		N-2021-93619_S101.mapped.primertrimmed.sorted.bam	N-2021-93619_S101.primertrimmed.consensus.fa
120	N-2021-93620	Female	21	Nablus	Nablus	2021-08-24	2021-08-01	No/Unknown	Positive	16	AY.122	370466	TRUE	TRUE	Delta (B.1.617.2-like)	0.3.17	1	0	0	Ambiguous_content:0.02	v0.1.10	FALSE	4.0.6	v1.2.127	Delta (B.1.617.2-like)	PUSHER-v1.9	857832	4093.1326X	98.79	56	857832	122256616	22731		N-2021-93620_S102.mapped.primertrimmed.sorted.bam	N-2021-93620_S102.primertrimmed.consensus.fa
121	N-2021-93621	Female	17	Nablus	Nablus	2021-08-24	2021-08-01	No/Unknown	Positive	16	AY.112.3	451239	TRUE	TRUE	Delta (B.1.617.2-like)	0.3.17	1	0	0	Ambiguous_content:0.02	v0.1.10	FALSE	4.0.6	v1.2.127	Delta (B.1.617.2-like)	PUSHER-v1.9	1035124	4985.6898X	99.56	50	1035124	149009666	29765		N-2021-93621_S103.mapped.primertrimmed.sorted.bam	N-2021-93621_S103.primertrimmed.consensus.fa
122	N-2021-93622	Female	11	Nablus	Nablus	2021-08-24	2021-08-01	No/Unknown	Positive	18	B.1.617.2	70343	FALSE	TRUE	Delta (B.1.617.2-like)	0.3.17	0.62	0		Ambiguous_content:0.45	v0.1.10	FALSE	4.0.6	v1.2.127	Delta (B.1.617.2-like)	SCORPIO_v0.1.10	192967	854.91X	55.22	29	192967	25537834	2159		N-2021-93622_S104.mapped.primertrimmed.sorted.bam	N-2021-93622_S104.primertrimmed.consensus.fa
123	N-2021-93623	Female	13	Nablus	Nablus	2021-08-24	2021-08-01	No/Unknown	Positive	18	AY.121	340818	TRUE	TRUE	Delta (B.1.617.2-like)	0.3.17	1	0	0	Ambiguous_content:0.02	v0.1.10	FALSE	4.0.6	v1.2.127	Delta (B.1.617.2-like)	PUSHER-v1.9	750540	3608.8893X	99.57	49	750540	107871276	29765		N-2021-93623_S105.mapped.primertrimmed.sorted.bam	N-2021-93623_S105.primertrimmed.consensus.fa
124	N-2021-93624	Female	18	Nablus	Nablus	2021-08-24	2021-08-01	No/Unknown	Positive	20	AY.121	435807	TRUE	TRUE	Delta (B.1.617.2-like)	0.3.17	1	0	0	Ambiguous_content:0.02	v0.1.10	FALSE	4.0.6	v1.2.127	Delta (B.1.617.2-like)	PUSHER-v1.9	975271	4679.0898X	99.56	51	975271	139860080	29765		N-2021-93624_S106.mapped.primertrimmed.sorted.bam	N-2021-93624_S106.primertrimmed.consensus.fa
125	N-2021-93625	Male	46	Nablus	Nablus	2021-08-24	2021-08-01	No/Unknown	Positive	18	AY.121	433665	TRUE	TRUE	Delta (B.1.617.2-like)	0.3.17	1	0	0	Ambiguous_content:0.02	v0.1.10	FALSE	4.0.6	v1.2.127	Delta (B.1.617.2-like)	PUSHER-v1.9	935643	4506.1995X	99.57	50	935643	134707455	29765		N-2021-93625_S107.mapped.primertrimmed.sorted.bam	N-2021-93625_S107.primertrimmed.consensus.fa
126	N-2021-93627	Male	45	Nablus	Nablus	2021-08-24	2021-08-01	No/Unknown	Positive	16	AY.121	422415	TRUE	TRUE	Delta (B.1.617.2-like)	0.3.17	1	0	0	Ambiguous_content:0.02	v0.1.10	FALSE	4.0.6	v1.2.127	Delta (B.1.617.2-like)	PUSHER-v1.9	884492	4296.5528X	99.56	49	884492	128420985	29765		N-2021-93627_S109.mapped.primertrimmed.sorted.bam	N-2021-93627_S109.primertrimmed.consensus.fa
127	N-2021-93628	Male	12	Nablus	Nablus	2021-08-24	2021-08-01	No/Unknown	Positive	20	B.1.617.2	51480	FALSE	TRUE	Delta (B.1.617.2-like)	0.3.17	0.77	0		Ambiguous_content:0.32	v0.1.10	FALSE	4.0.6	v1.2.127	Delta (B.1.617.2-like)	SCORPIO_v0.1.10	145284	641.6551X	68.4	39	145284	19158778	2844		N-2021-93628_S110.mapped.primertrimmed.sorted.bam	N-2021-93628_S110.primertrimmed.consensus.fa
128	N-2021-93629	Male	84	Nablus	Nablus	2021-08-24	2021-08-01	No/Unknown	Positive	16	AY.121	372678	TRUE	TRUE	Delta (B.1.617.2-like)	0.3.17	1	0	0	Ambiguous_content:0.04	v0.1.10	FALSE	4.0.6	v1.2.127	Delta (B.1.617.2-like)	PUSHER-v1.9	900212	4159.6572X	97.51	50	900212	124336044	7909		N-2021-93629_S111.mapped.primertrimmed.sorted.bam	N-2021-93629_S111.primertrimmed.consensus.fa
129	N-2021-93630	Female	13	Nablus	Nablus	2021-08-24	2021-08-01	No/Unknown	Positive	16	B.1.617.2	544577	TRUE	TRUE	Delta (B.1.617.2-like)	0.3.17	1	0	0	Ambiguous_content:0.02	v0.1.10	FALSE	4.0.6	v1.2.127	Delta (B.1.617.2-like)	PUSHER-v1.9	1175077	5651.1867X	99.57	46	1175077	168866681	29765		N-2021-93630_S112.mapped.primertrimmed.sorted.bam	N-2021-93630_S112.primertrimmed.consensus.fa
130	N-2021-93631	Male	38	Nablus	Nablus	2021-08-24	2021-08-01	No/Unknown	Positive	14	AY.112.3	355654	TRUE	TRUE	Delta (B.1.617.2-like)	0.3.17	1	0	0	Ambiguous_content:0.02	v0.1.10	FALSE	4.0.6	v1.2.127	Delta (B.1.617.2-like)	PUSHER-v1.9	791538	3816.9315X	99.57	49	791538	114086339	29765		N-2021-93631_S113.mapped.primertrimmed.sorted.bam	N-2021-93631_S113.primertrimmed.consensus.fa
131	N-2021-93632	Male	17	Nablus	Nablus	2021-08-24	2021-08-01	No/Unknown	Positive	22	AY.121	241777	TRUE	TRUE	Delta (B.1.617.2-like)	0.3.17	1	0	0	Ambiguous_content:0.03	v0.1.10	FALSE	4.0.6	v1.2.127	Delta (B.1.617.2-like)	PUSHER-v1.9	562467	2649.2007X	98.71	49	562467	79198702	11181		N-2021-93632_S114.mapped.primertrimmed.sorted.bam	N-2021-93632_S114.primertrimmed.consensus.fa
132	N-2021-93633	Male	47	Nablus	Nablus	2021-08-24	2021-08-01	No/Unknown	Positive	16	AY.121	353870	TRUE	TRUE	Delta (B.1.617.2-like)	0.3.17	1	0	0	Ambiguous_content:0.02	v0.1.10	FALSE	4.0.6	v1.2.127	Delta (B.1.617.2-like)	PUSHER-v1.9	823089	3917.3078X	98.9	50	823089	117093493	22731		N-2021-93633_S115.mapped.primertrimmed.sorted.bam	N-2021-93633_S115.primertrimmed.consensus.fa
133	N-2021-93634	Male	17	Nablus	Nablus	2021-08-24	2021-08-01	No/Unknown	Positive	16	AY.121	257344	TRUE	TRUE	Delta (B.1.617.2-like)	0.3.17	1	0	0	Ambiguous_content:0.02	v0.1.10	FALSE	4.0.6	v1.2.127	Delta (B.1.617.2-like)	PUSHER-v1.9	605924	2930.4514X	99.57	49	605924	87580570	29765		N-2021-93634_S116.mapped.primertrimmed.sorted.bam	N-2021-93634_S116.primertrimmed.consensus.fa
134	N-2021-93638	Female	34	Nablus	Nablus	2021-08-24	2021-08-01	No/Unknown	Positive	22	B.1.617.2	495521	TRUE	TRUE	Delta (B.1.617.2-like)	0.3.17	1	0	0	Ambiguous_content:0.02	v0.1.10	FALSE	4.0.6	v1.2.127	Delta (B.1.617.2-like)	PUSHER-v1.9	1152872	5480.8701X	98.94	46	1152872	163743955	22731		N-2021-93638_S120.mapped.primertrimmed.sorted.bam	N-2021-93638_S120.primertrimmed.consensus.fa
135	N-2021-93640	Male	32	Nablus	Nablus	2021-08-24	2021-08-01	No/Unknown	Positive	18	B.1.617.2	334071	TRUE	TRUE	Delta (B.1.617.2-like)	0.3.17	1	0	0	Ambiguous_content:0.02	v0.1.10	FALSE	4.0.6	v1.2.127	Delta (B.1.617.2-like)	PUSHER-v1.9	739497	3552.2808X	99.54	45	739497	106163152	29759		N-2021-93640_S122.mapped.primertrimmed.sorted.bam	N-2021-93640_S122.primertrimmed.consensus.fa
136	N-2021-93641	Female	3	Nablus	Nablus	2021-08-24	2021-08-01	No/Unknown	Positive	28	AY.121	76418	TRUE	TRUE	Delta (B.1.617.2-like)	0.3.17	0.92	0	0	Ambiguous_content:0.11	v0.1.10	FALSE	4.0.6	v1.2.127	Delta (B.1.617.2-like)	PUSHER-v1.9	192994	884.304X	90.23	48	192994	26431749	4115		N-2021-93641_S123.mapped.primertrimmed.sorted.bam	N-2021-93641_S123.primertrimmed.consensus.fa
137	N-2021-93642	Female	14	Nablus	Nablus	2021-08-24	2021-08-01	No/Unknown	Positive	24	AY.121	283691	TRUE	TRUE	Delta (B.1.617.2-like)	0.3.17	1	0	0	Ambiguous_content:0.04	v0.1.10	FALSE	4.0.6	v1.2.127	Delta (B.1.617.2-like)	PUSHER-v1.9	720292	3386.9013X	97.44	47	720292	101242532	11072		N-2021-93642_S124.mapped.primertrimmed.sorted.bam	N-2021-93642_S124.primertrimmed.consensus.fa
138	N-2021-93643	Male	11	Nablus	Nablus	2021-08-24	2021-08-01	No/Unknown	Positive	18	AY.121	329341	TRUE	TRUE	Delta (B.1.617.2-like)	0.3.17	1	0	0	Ambiguous_content:0.02	v0.1.10	FALSE	4.0.6	v1.2.127	Delta (B.1.617.2-like)	PUSHER-v1.9	740001	3543.793X	99.12	51	740001	105922565	28027		N-2021-93643_S125.mapped.primertrimmed.sorted.bam	N-2021-93643_S125.primertrimmed.consensus.fa
139	N-2021-93644	Female	41	Nablus	Nablus	2021-08-24	2021-08-01	No/Unknown	Positive	14	AY.121	413633	TRUE	TRUE	Delta (B.1.617.2-like)	0.3.17	1	0	0	Ambiguous_content:0.02	v0.1.10	FALSE	4.0.6	v1.2.127	Delta (B.1.617.2-like)	PUSHER-v1.9	925172	4481.2571X	99.57	49	925172	133955400	29765		N-2021-93644_S126.mapped.primertrimmed.sorted.bam	N-2021-93644_S126.primertrimmed.consensus.fa
140	N-2021-93645	Female	49	Nablus	Nablus	2021-08-24	2021-08-01	No/Unknown	Positive	22	AY.121	529766	TRUE	TRUE	Delta (B.1.617.2-like)	0.3.17	1	0	0	Ambiguous_content:0.02	v0.1.10	FALSE	4.0.6	v1.2.127	Delta (B.1.617.2-like)	PUSHER-v1.9	1255663	6000.3601X	99.49	49	1255663	179341713	22731		N-2021-93645_S127.mapped.primertrimmed.sorted.bam	N-2021-93645_S127.primertrimmed.consensus.fa
141	N-2021-93647	Female	33	Nablus	Nablus	2021-08-24	2021-08-01	No/Unknown	Positive	20	AY.122	328050	TRUE	TRUE	Delta (B.1.617.2-like)	0.3.17	1	0	0	Ambiguous_content:0.03	v0.1.10	FALSE	4.0.6	v1.2.127	Delta (B.1.617.2-like)	PUSHER-v1.9	731083	3486.9273X	98.6	46	731083	104200342	22731		N-2021-93647_S129.mapped.primertrimmed.sorted.bam	N-2021-93647_S129.primertrimmed.consensus.fa
142	N-2021-93648	Female	24	Nablus	Nablus	2021-08-24	2021-08-01	No/Unknown	Positive	28	AY.121	265127	TRUE	TRUE	Delta (B.1.617.2-like)	0.3.17	1	0	0	Ambiguous_content:0.05	v0.1.10	FALSE	4.0.6	v1.2.127	Delta (B.1.617.2-like)	PUSHER-v1.9	628035	2942.5894X	96.27	48	628035	87947895	10914		N-2021-93648_S130.mapped.primertrimmed.sorted.bam	N-2021-93648_S130.primertrimmed.consensus.fa
143	N-2021-93649	Male	9	Nablus	Nablus	2021-08-24	2021-08-01	No/Unknown	Positive	22	AY.121	37800	FALSE	TRUE	Delta (B.1.617.2-like)	0.3.17	0.92	0	0	Ambiguous_content:0.21	v0.1.10	FALSE	4.0.6	v1.2.127	Delta (B.1.617.2-like)	PUSHER-v1.9	93728	437.23X	79.87	44	93728	13068137	4010		N-2021-93649_S166.mapped.primertrimmed.sorted.bam	N-2021-93649_S166.primertrimmed.consensus.fa
144	N-2021-93650	Male	23	Nablus	Nablus	2021-08-24	2021-08-01	No/Unknown	Positive	16	AY.121	314027	TRUE	TRUE	Delta (B.1.617.2-like)	0.3.17	1	0	0	Ambiguous_content:0.02	v0.1.10	FALSE	4.0.6	v1.2.127	Delta (B.1.617.2-like)	PUSHER-v1.9	674725	3273.2975X	99.56	49	674725	97833406	29765		N-2021-93650_S165.mapped.primertrimmed.sorted.bam	N-2021-93650_S165.primertrimmed.consensus.fa
145	N-2021-93651	Female	14	Nablus	Nablus	2021-08-24	2021-08-01	No/Unknown	Positive	20	AY.121	213859	TRUE	TRUE	Delta (B.1.617.2-like)	0.3.17	1	0	0	Ambiguous_content:0.02	v0.1.10	FALSE	4.0.6	v1.2.127	Delta (B.1.617.2-like)	PUSHER-v1.9	512740	2464.9736X	99.3	50	512740	73684961	22731		N-2021-93651_S164.mapped.primertrimmed.sorted.bam	N-2021-93651_S164.primertrimmed.consensus.fa
146	N-2021-93652	Female	17	Nablus	Nablus	2021-08-24	2021-08-01	No/Unknown	Positive	28	AY.121	119743	TRUE	TRUE	Delta (B.1.617.2-like)	0.3.17	0.92	0	0	Ambiguous_content:0.08	v0.1.10	FALSE	4.0.6	v1.2.127	Delta (B.1.617.2-like)	PUSHER-v1.9	299015	1373.3183X	93.22	47	299015	41058347	6174		N-2021-93652_S163.mapped.primertrimmed.sorted.bam	N-2021-93652_S163.primertrimmed.consensus.fa
147	N-2021-93654	Female	45	Nablus	Nablus	2021-08-24	2021-08-01	No/Unknown	Positive	18	AY.121	166484	FALSE	TRUE	Delta (B.1.617.2-like)	0.3.17	1	0	0	Ambiguous_content:0.12	v0.1.10	FALSE	4.0.6	v1.2.127	Delta (B.1.617.2-like)	PUSHER-v1.9	426920	1965.4814X	88.72	49	426920	58749450	4315		N-2021-93654_S161.mapped.primertrimmed.sorted.bam	N-2021-93654_S161.primertrimmed.consensus.fa
148	N-2021-93656	Female	41	Nablus	Nablus	2021-08-24	2021-08-01	No/Unknown	Positive	22	AY.121	522499	TRUE	TRUE	Delta (B.1.617.2-like)	0.3.17	1	0	0	Ambiguous_content:0.02	v0.1.10	FALSE	4.0.6	v1.2.127	Delta (B.1.617.2-like)	PUSHER-v1.9	1179751	5672.6765X	99.56	49	1179751	169571067	29765		N-2021-93656_S159.mapped.primertrimmed.sorted.bam	N-2021-93656_S159.primertrimmed.consensus.fa
149	N-2021-93657	Female	23	Nablus	Nablus	2021-08-24	2021-08-01	No/Unknown	Positive	24	AY.121	198191	TRUE	TRUE	Delta (B.1.617.2-like)	0.3.17	1	0	0	Ambiguous_content:0.09	v0.1.10	FALSE	4.0.6	v1.2.127	Delta (B.1.617.2-like)	PUSHER-v1.9	490849	2300.1805X	92.03	48	490849	68748072	4771		N-2021-93657_S158.mapped.primertrimmed.sorted.bam	N-2021-93657_S158.primertrimmed.consensus.fa
150	N-2021-93658	Female	21	Nablus	Nablus	2021-08-24	2021-08-01	No/Unknown	Positive	16	AY.121	443885	TRUE	TRUE	Delta (B.1.617.2-like)	0.3.17	1	0	0	Ambiguous_content:0.02	v0.1.10	FALSE	4.0.6	v1.2.127	Delta (B.1.617.2-like)	PUSHER-v1.9	953485	4624.6701X	99.57	49	953485	138251694	29765		N-2021-93658_S157.mapped.primertrimmed.sorted.bam	N-2021-93658_S157.primertrimmed.consensus.fa
151	N-2021-93660	Female	25	Nablus	Nablus	2021-08-24	2021-08-01	No/Unknown	Positive	18	AY.121	360989	TRUE	TRUE	Delta (B.1.617.2-like)	0.3.17	1	0	0	Ambiguous_content:0.02	v0.1.10	FALSE	4.0.6	v1.2.127	Delta (B.1.617.2-like)	PUSHER-v1.9	782685	3781.5365X	99.57	50	782685	113041967	29765		N-2021-93660_S155.mapped.primertrimmed.sorted.bam	N-2021-93660_S155.primertrimmed.consensus.fa
152	N-2021-93661	Male	7	Nablus	Nablus	2021-08-24	2021-08-01	No/Unknown	Positive	24	AY.43	116765	TRUE	TRUE	Delta (B.1.617.2-like)	0.3.17	1	0	0	Ambiguous_content:0.06	v0.1.10	FALSE	4.0.6	v1.2.127	Delta (B.1.617.2-like)	PUSHER-v1.9	291848	1360.1213X	94.78	43	291848	40622838	7888		N-2021-93661_S154.mapped.primertrimmed.sorted.bam	N-2021-93661_S154.primertrimmed.consensus.fa
153	N-2021-93662	Female	26	Nablus	Nablus	2021-08-24	2021-08-01	No/Unknown	Positive	16	AY.121	368016	TRUE	TRUE	Delta (B.1.617.2-like)	0.3.17	1	0	0	Ambiguous_content:0.02	v0.1.10	FALSE	4.0.6	v1.2.127	Delta (B.1.617.2-like)	PUSHER-v1.9	802001	3880.2797X	99.57	49	802001	115976580	29765		N-2021-93662_S153.mapped.primertrimmed.sorted.bam	N-2021-93662_S153.primertrimmed.consensus.fa
154	N-2021-93684	Female	54	Nablus	Nablus	2021-08-24	2021-08-01	No/Unknown	Positive	24	AY.121	176974	TRUE	TRUE	Delta (B.1.617.2-like)	0.3.17	1	0	0	Ambiguous_content:0.05	v0.1.10	FALSE	4.0.6	v1.2.127	Delta (B.1.617.2-like)	PUSHER-v1.9	403545	1924.8612X	96.22	47	403545	57534176	6632		N-2021-93684_S131.mapped.primertrimmed.sorted.bam	N-2021-93684_S131.primertrimmed.consensus.fa
155	N-2021-93686	Female	59	Nablus	Nablus	2021-08-24	2021-08-01	No/Unknown	Positive	18	AY.112.3	327927	TRUE	TRUE	Delta (B.1.617.2-like)	0.3.17	1	0	0	Ambiguous_content:0.02	v0.1.10	FALSE	4.0.6	v1.2.127	Delta (B.1.617.2-like)	PUSHER-v1.9	735112	3501.0027X	98.81	51	735112	104550503	22731		N-2021-93686_S133.mapped.primertrimmed.sorted.bam	N-2021-93686_S133.primertrimmed.consensus.fa
156	N-2021-93687	Female	20	Nablus	Nablus	2021-08-24	2021-08-01	No/Unknown	Positive	24	AY.121	240992	TRUE	TRUE	Delta (B.1.617.2-like)	0.3.17	1	0	0	Ambiguous_content:0.06	v0.1.10	FALSE	4.0.6	v1.2.127	Delta (B.1.617.2-like)	PUSHER-v1.9	561386	2649.423X	95.22	48	561386	79189719	6207		N-2021-93687_S134.mapped.primertrimmed.sorted.bam	N-2021-93687_S134.primertrimmed.consensus.fa
157	N-2021-93689	Male	20	Nablus	Nablus	2021-08-24	2021-08-01	No/Unknown	Positive	22	B.1.617.2	511785	TRUE	TRUE	Delta (B.1.617.2-like)	0.3.17	1	0	0.5	Ambiguous_content:0.02	v0.1.10	FALSE	4.0.6	v1.2.127	Delta (B.1.617.2-like)	PUSHER-v1.9	1133137	5429.033X	99.47	47	1133137	162244325	25798		N-2021-93689_S136.mapped.primertrimmed.sorted.bam	N-2021-93689_S136.primertrimmed.consensus.fa
158	N-2021-93691	Female	19	Nablus	Nablus	2021-08-24	2021-08-01	No/Unknown	Positive	18	AY.121	380647	TRUE	TRUE	Delta (B.1.617.2-like)	0.3.17	1	0	0	Ambiguous_content:0.02	v0.1.10	FALSE	4.0.6	v1.2.127	Delta (B.1.617.2-like)	PUSHER-v1.9	862366	4121.1367X	98.81	49	862366	123186540	22731		N-2021-93691_S137.mapped.primertrimmed.sorted.bam	N-2021-93691_S137.primertrimmed.consensus.fa
159	N-2021-93692	Female	9	Nablus	Nablus	2021-08-24	2021-08-01	No/Unknown	Positive	20	AY.121	406128	TRUE	TRUE	Delta (B.1.617.2-like)	0.3.17	1	0	0	Ambiguous_content:0.02	v0.1.10	FALSE	4.0.6	v1.2.127	Delta (B.1.617.2-like)	PUSHER-v1.9	896643	4323.2825X	99.57	50	896643	129224896	29765		N-2021-93692_S138.mapped.primertrimmed.sorted.bam	N-2021-93692_S138.primertrimmed.consensus.fa
160	N-2021-93693	Male	4	Nablus	Nablus	2021-08-24	2021-08-01	No/Unknown	Positive	16	AY.112.3	291896	TRUE	TRUE	Delta (B.1.617.2-like)	0.3.17	1	0	0	Ambiguous_content:0.02	v0.1.10	FALSE	4.0.6	v1.2.127	Delta (B.1.617.2-like)	PUSHER-v1.9	628438	3046.0057X	99.56	52	628438	91017124	29759		N-2021-93693_S139.mapped.primertrimmed.sorted.bam	N-2021-93693_S139.primertrimmed.consensus.fa
161	N-2021-93694	Male	31	Nablus	Nablus	2021-08-24	2021-08-01	No/Unknown	Positive	18	B.1.617.2	246149	TRUE	TRUE	Delta (B.1.617.2-like)	0.3.17	1	0	0	Ambiguous_content:0.02	v0.1.10	FALSE	4.0.6	v1.2.127	Delta (B.1.617.2-like)	PUSHER-v1.9	582042	2800.6818X	98.91	43	582042	83700502	22732		N-2021-93694_S140.mapped.primertrimmed.sorted.bam	N-2021-93694_S140.primertrimmed.consensus.fa
162	N-2021-93695	Female	42	Nablus	Nablus	2021-08-24	2021-08-01	No/Unknown	Positive	24	B.1.617.2	129337	TRUE	TRUE	Delta (B.1.617.2-like)	0.3.17	1	0	0.333333	Ambiguous_content:0.06	v0.1.10	FALSE	4.0.6	v1.2.127	Delta (B.1.617.2-like)	PUSHER-v1.9	318629	1481.5204X	94.76	41	318629	44248621	10303		N-2021-93695_S141.mapped.primertrimmed.sorted.bam	N-2021-93695_S141.primertrimmed.consensus.fa
163	N-2021-93697	Male	17	Nablus	Nablus	2021-08-24	2021-08-01	No/Unknown	Positive	22	AY.121	452012	TRUE	TRUE	Delta (B.1.617.2-like)	0.3.17	1	0	0	Ambiguous_content:0.02	v0.1.10	FALSE	4.0.6	v1.2.127	Delta (B.1.617.2-like)	PUSHER-v1.9	996203	4804.347X	99.56	49	996203	143610630	29765		N-2021-93697_S143.mapped.primertrimmed.sorted.bam	N-2021-93697_S143.primertrimmed.consensus.fa
164	N-2021-93698	Female	33	Nablus	Nablus	2021-08-24	2021-08-01	No/Unknown	Positive	18	AY.121	563710	TRUE	TRUE	Delta (B.1.617.2-like)	0.3.17	1	0	0	Ambiguous_content:0.02	v0.1.10	FALSE	4.0.6	v1.2.127	Delta (B.1.617.2-like)	PUSHER-v1.9	1305274	6243.7738X	99.54	52	1305274	186463028	29750		N-2021-93698_S144.mapped.primertrimmed.sorted.bam	N-2021-93698_S144.primertrimmed.consensus.fa
165	N-2021-93699	Female	68	Nablus	Nablus	2021-08-24	2021-08-01	No/Unknown	Positive	20	AY.121	468177	TRUE	TRUE	Delta (B.1.617.2-like)	0.3.17	1	0	0	Ambiguous_content:0.02	v0.1.10	FALSE	4.0.6	v1.2.127	Delta (B.1.617.2-like)	PUSHER-v1.9	1046492	5023.4279X	99.57	52	1046492	150163563	29765		N-2021-93699_S145.mapped.primertrimmed.sorted.bam	N-2021-93699_S145.primertrimmed.consensus.fa
166	N-2021-93700	Female	15	Nablus	Nablus	2021-08-24	2021-08-01	No/Unknown	Positive	18	AY.121	305602	TRUE	TRUE	Delta (B.1.617.2-like)	0.3.17	1	0	0	Ambiguous_content:0.02	v0.1.10	FALSE	4.0.6	v1.2.127	Delta (B.1.617.2-like)	PUSHER-v1.9	680745	3253.3309X	98.94	49	680745	97242628	22731		N-2021-93700_S146.mapped.primertrimmed.sorted.bam	N-2021-93700_S146.primertrimmed.consensus.fa
167	N-2021-93701	Female	21	Nablus	Nablus	2021-08-24	2021-08-01	No/Unknown	Positive	18	AY.121	285075	TRUE	TRUE	Delta (B.1.617.2-like)	0.3.17	1	0	0	Ambiguous_content:0.04	v0.1.10	FALSE	4.0.6	v1.2.127	Delta (B.1.617.2-like)	PUSHER-v1.9	682334	3204.5001X	97.44	49	682334	95746571	11548		N-2021-93701_S147.mapped.primertrimmed.sorted.bam	N-2021-93701_S147.primertrimmed.consensus.fa
168	N-2021-93702	Male	26	Nablus	Nablus	2021-08-24	2021-08-01	No/Unknown	Positive	16	B.1.617.2	130893	TRUE	TRUE	Delta (B.1.617.2-like)	0.3.17	1	0	0.5	Ambiguous_content:0.06	v0.1.10	FALSE	4.0.6	v1.2.127	Delta (B.1.617.2-like)	PUSHER-v1.9	340311	1597.0926X	94.9	42	340311	47727878	6423		N-2021-93702_S148.mapped.primertrimmed.sorted.bam	N-2021-93702_S148.primertrimmed.consensus.fa
169	N-2021-93703	Female	32	Nablus	Nablus	2021-08-24	2021-08-01	No/Unknown	Positive	18	AY.121	604142	TRUE	TRUE	Delta (B.1.617.2-like)	0.3.17	1	0	0	Ambiguous_content:0.02	v0.1.10	FALSE	4.0.6	v1.2.127	Delta (B.1.617.2-like)	PUSHER-v1.9	1291389	6263.6437X	99.57	52	1291389	187239294	29765		N-2021-93703_S149.mapped.primertrimmed.sorted.bam	N-2021-93703_S149.primertrimmed.consensus.fa
170	N-2021-93705	Female	14	Nablus	Nablus	2021-08-24	2021-08-01	No/Unknown	Positive	14	AY.121	491626	TRUE	TRUE	Delta (B.1.617.2-like)	0.3.17	1	0	0	Ambiguous_content:0.02	v0.1.10	FALSE	4.0.6	v1.2.127	Delta (B.1.617.2-like)	PUSHER-v1.9	1054084	5108.3848X	99.57	49	1054084	152713361	29765		N-2021-93705_S151.mapped.primertrimmed.sorted.bam	N-2021-93705_S151.primertrimmed.consensus.fa
171	JER117376	Female	43	Ramallah	Ariha	2021-08-15	2021-08-01	No/Unknown	Positive	19	AY.112.3	209568	TRUE	TRUE	Delta (B.1.617.2-like)	0.3.17	1	0	0	Ambiguous_content:0.02	v0.1.10	FALSE	4.0.6	v1.2.127	No result	PUSHER-v1.9	378018	1838.1441X	99.57	48	378018	54943877	29765		PS-7376_S9.mapped.primertrimmed.sorted.bam	PS-7376_S9.primertrimmed.consensus.fa
172	JER117436	Male	38	Jenin	Ariha	2021-08-15	2021-08-01	No/Unknown	Positive	25	B.1.617.2	151921	TRUE	TRUE	Delta (B.1.617.2-like)	0.3.17	1	0	0.4	Ambiguous_content:0.04	v0.1.10	FALSE	4.0.6	v1.2.127	No result	PUSHER-v1.9	279284	1351.7618X	97.17	41	279284	40391166	11602		PS-7436_S10.mapped.primertrimmed.sorted.bam	PS-7436_S10.primertrimmed.consensus.fa
173	PS-BL-109713	Male	32	Bethlehem	Bethlehem	2021-08-06	2021-08-01	No/Unknown	Positive	24	AY.106	118357	FALSE	TRUE	Delta (B.1.617.2-like)	0.3.17	0.92	0	0	Ambiguous_content:0.15	v0.1.10	FALSE	4.0.6	v1.2.127	Delta (B.1.617.2-like)	PUSHER-v1.9	228014	1102.0714X	85.76	37	228014	32944779	4928		PS-BL-109713_S5.mapped.primertrimmed.sorted.bam	PS-BL-109713_S5.primertrimmed.consensus.fa
174	PS-BL-110192	Male	11	Bethlehem	Bethlehem	2021-08-08	2021-08-01	No/Unknown	Positive	25	AY.38	244182	TRUE	TRUE	Delta (B.1.617.2-like)	0.3.17	0.92	0	0	Ambiguous_content:0.09	v0.1.10	FALSE	4.0.6	v1.2.127	No result	PUSHER-v1.9	445039	2164.4281X	91.14	35	445039	64653704	5201		PS-BL-110192_S812.mapped.primertrimmed.sorted.bam	PS-BL-110192_S812.primertrimmed.consensus.fa
175	PS-BL-110416	Male	38	Bethlehem	Bethlehem	2021-08-09	2021-08-01	No/Unknown	Positive	18	AY.106	66269	TRUE	TRUE	Delta (B.1.617.2-like)	0.3.17	1	0	0	Ambiguous_content:0.02	v0.1.10	FALSE	4.0.6	v1.2.127	Delta (B.1.617.2-like)	PUSHER-v1.9	119361	580.4246X	98.74	48	119361	17345199	22712		PS-BL-110416_S802.mapped.primertrimmed.sorted.bam	PS-BL-110416_S802.primertrimmed.consensus.fa
176	PS-BL-110421	Female	56	Bethlehem	Bethlehem	2021-08-09	2021-08-01	No/Unknown	Positive	21	AY.73	71834	TRUE	TRUE	Delta (B.1.617.2-like)	0.3.17	1	0	0	Ambiguous_content:0.03	v0.1.10	FALSE	4.0.6	v1.2.127	Delta (B.1.617.2-like)	PUSHER-v1.9	131988	639.3365X	97.77	42	131988	19110094	11491		PS-BL-110421_S800.mapped.primertrimmed.sorted.bam	PS-BL-110421_S800.primertrimmed.consensus.fa
177	PS-BL-110541	Male	64	Bethlehem	Bethlehem	2021-08-10	2021-08-01	No/Unknown	Positive	30	AY.4	23992	TRUE	TRUE	Delta (AY.4-like)	0.3.17	0.88	0	0	Ambiguous_content:0.1	v0.1.10	FALSE	4.0.6	v1.2.127	Delta (AY.4-like)	PUSHER-v1.9	46603	221.6744X	91.68	41	46603	6623740	7393		PS-BL-110541_S775.mapped.primertrimmed.sorted.bam	PS-BL-110541_S775.primertrimmed.consensus.fa
178	PS-BL-110558	Male	10	Bethlehem	Bethlehem	2021-08-10	2021-08-01	No/Unknown	Positive	27	AY.42	96458	TRUE	TRUE	Delta (B.1.617.2-like)	0.3.17	0.92	0	0	Ambiguous_content:0.11	v0.1.10	FALSE	4.0.6	v1.2.127	Delta (B.1.617.2-like)	PUSHER-v1.9	189737	897.0084X	90.46	42	189737	26786425	7393		PS-BL-110558_S799.mapped.primertrimmed.sorted.bam	PS-BL-110558_S799.primertrimmed.consensus.fa
179	PS-BL-110610	Female	44	Bethlehem	Bethlehem	2021-08-10	2021-08-01	No/Unknown	Positive	15	B.1.617.2	67926	TRUE	TRUE	Delta (B.1.617.2-like)	0.3.17	1	0	0.5	Ambiguous_content:0.06	v0.1.10	FALSE	4.0.6	v1.2.127	Delta (B.1.617.2-like)	PUSHER-v1.9	131080	630.3009X	95.67	44	131080	18831105	10302		PS-BL-110610_S785.mapped.primertrimmed.sorted.bam	PS-BL-110610_S785.primertrimmed.consensus.fa
180	PS-BL-110617	Female	21	Bethlehem	Bethlehem	2021-08-10	2021-08-01	No/Unknown	Positive	16	B.1.617.2	55965	FALSE	TRUE	Delta (B.1.617.2-like)	0.3.17	0.92	0	0.694915	Ambiguous_content:0.26	v0.1.10	FALSE	4.0.6	v1.2.127	Delta (B.1.617.2-like)	PUSHER-v1.9	106586	515.171X	73.82	34	106586	15390776	2033		PS-BL-110617_S779.mapped.primertrimmed.sorted.bam	PS-BL-110617_S779.primertrimmed.consensus.fa
181	PS-BL-110619	Female	3	Bethlehem	Bethlehem	2021-08-10	2021-08-01	No/Unknown	Positive	23	AY.42	289568	TRUE	TRUE	Delta (B.1.617.2-like)	0.3.17	0.92	0	0	Ambiguous_content:0.05	v0.1.10	FALSE	4.0.6	v1.2.127	Delta (B.1.617.2-like)	PUSHER-v1.9	519723	2534.7825X	94.76	41	519723	75705925	12106		PS-BL-110619_S796.mapped.primertrimmed.sorted.bam	PS-BL-110619_S796.primertrimmed.consensus.fa
182	PS-BL-110787	Female	21	Bethlehem	Bethlehem	2021-08-11	2021-08-01	No/Unknown	Positive	22	AY.25.1	18830	TRUE	TRUE	Delta (B.1.617.2-like)	0.3.17	1	0	0	Ambiguous_content:0.08	v0.1.10	FALSE	4.0.6	v1.2.127	Delta (B.1.617.2-like)	PUSHER-v1.9	39842	192.5017X	93.58	40	39842	5752547	7393		PS-BL-110787_S791.mapped.primertrimmed.sorted.bam	PS-BL-110787_S791.primertrimmed.consensus.fa
183	PS-BL110788	Male	44	Bethlehem	Bethlehem	2021-08-11	2021-08-01	No/Unknown	Positive	26	AY.106	108694	TRUE	TRUE	Delta (B.1.617.2-like)	0.3.17	1	0	0	Ambiguous_content:0.02	v0.1.10	FALSE	4.0.6	v1.2.127	Delta (B.1.617.2-like)	PUSHER-v1.9	199111	966.2205X	98.81	51	199111	28874718	22731		PS-BL110788_S768.mapped.primertrimmed.sorted.bam	PS-BL110788_S768.primertrimmed.consensus.fa
184	PS-BL-110967	Male	17	Bethlehem	Bethlehem	2021-08-12	2021-08-01	No/Unknown	Positive	22	B.1.617.2	36800	FALSE	FALSE	Delta (B.1.617.2-like)	0.3.17	0.62	0		Ambiguous_content:0.52	v0.1.10	FALSE	4.0.6	v1.2.127	Delta (B.1.617.2-like)	SCORPIO_v0.1.10	82238	383.3884X	48.09	18	82238	11459450	372		PS-BL-110967_S795.mapped.primertrimmed.sorted.bam	PS-BL-110967_S795.primertrimmed.consensus.fa
185	PS-BL-111012	Female	14	Bethlehem	Bethlehem	2021-08-12	2021-08-01	No/Unknown	Positive	21	AY.25.1	99025	TRUE	TRUE	Delta (B.1.617.2-like)	0.3.17	1	0	0	Ambiguous_content:0.02	v0.1.10	FALSE	4.0.6	v1.2.127	Delta (B.1.617.2-like)	PUSHER-v1.9	180696	876.7647X	98.79	45	180696	26205211	22731		PS-BL-111012_S782.mapped.primertrimmed.sorted.bam	PS-BL-111012_S782.primertrimmed.consensus.fa
186	PS-BL-111117	Male	36	Bethlehem	Bethlehem	2021-08-13	2021-08-01	No/Unknown	Positive	21	AY.25.1	68585	TRUE	TRUE	Delta (B.1.617.2-like)	0.3.17	1	0	0	Ambiguous_content:0.02	v0.1.10	FALSE	4.0.6	v1.2.127	Delta (B.1.617.2-like)	PUSHER-v1.9	123677	598.9789X	98.81	45	123677	17900678	22731		PS-BL-111117_S769.mapped.primertrimmed.sorted.bam	PS-BL-111117_S769.primertrimmed.consensus.fa
187	PS-BL-111120	Female	33	Bethlehem	Bethlehem	2021-08-13	2021-08-01	No/Unknown	Positive	31	AY.25.1	149016	TRUE	TRUE	Delta (B.1.617.2-like)	0.3.17	1	0	0	Ambiguous_content:0.03	v0.1.10	FALSE	4.0.6	v1.2.127	Delta (B.1.617.2-like)	PUSHER-v1.9	290899	1388.0855X	98.51	42	290899	41480398	7556		PS-BL-111120_S335.mapped.primertrimmed.sorted.bam	PS-BL-111120_S335.primertrimmed.consensus.fa
188	PS-BL-111152	Female	16	Bethlehem	Bethlehem	2021-08-13	2021-08-01	No/Unknown	Positive	20	B.1.617.2	2390	FALSE	FALSE	Delta (B.1.617.2-like)	0.3.17	0.46	0		Ambiguous_content:0.59	v0.1.10	FALSE	4.0.6	v1.2.127	Delta (B.1.617.2-like)	SCORPIO_v0.1.10	5135	23.2197X	41.43	12	5135	693616	1485		PS-BL-111152_S776.mapped.primertrimmed.sorted.bam	PS-BL-111152_S776.primertrimmed.consensus.fa
189	PS-BL-111203	Male	4	Bethlehem	Bethlehem	2021-08-13	2021-08-01	No/Unknown	Positive	22	AY.106	133110	TRUE	TRUE	Delta (B.1.617.2-like)	0.3.17	1	0	0	Ambiguous_content:0.02	v0.1.10	FALSE	4.0.6	v1.2.127	Delta (B.1.617.2-like)	PUSHER-v1.9	239979	1165.4728X	98.81	48	239979	34835948	22731		PS-BL-111203_S774.mapped.primertrimmed.sorted.bam	PS-BL-111203_S774.primertrimmed.consensus.fa
190	PS-BL111240	Male	42	Bethlehem	Bethlehem	2021-08-13	2021-08-01	No/Unknown	Positive	15	AY.25.1	378873	TRUE	TRUE	Delta (B.1.617.2-like)	0.3.17	1	0	0	Ambiguous_content:0.03	v0.1.10	FALSE	4.0.6	v1.2.127	Delta (B.1.617.2-like)	PUSHER-v1.9	650740	3184.1761X	96.81	39	650740	95122170	12475		PS-BL111240_S764.mapped.primertrimmed.sorted.bam	PS-BL111240_S764.primertrimmed.consensus.fa
191	PS-BL-111380	Female	10	Bethlehem	Bethlehem	2021-08-14	2021-08-01	No/Unknown	Positive	NA	B.1.617.2	171043	TRUE	TRUE	Delta (B.1.617.2-like)	0.3.17	1	0	0.5	Ambiguous_content:0.02	v0.1.10	FALSE	4.0.6	v1.2.127	Delta (B.1.617.2-like)	PUSHER-v1.9	297422	1445.5335X	99.42	45	297422	43195653	22731		PS-BL-111380-P5-A03_S63.mapped.primertrimmed.sorted.bam	PS-BL-111380-P5-A03_S63.primertrimmed.consensus.fa
192	PS-BL-111381	Male	8	Bethlehem	Bethlehem	2021-08-14	2021-08-01	No/Unknown	Positive	NA	B.1.617.2	1973	FALSE	FALSE	Delta (B.1.617.2-like)	0.3.17	0.62	0		Ambiguous_content:0.56	v0.1.10	FALSE	4.0.6	v1.2.127	Delta (B.1.617.2-like)	SCORPIO_v0.1.10	4835	21.6932X	43.55	16	4835	647967	1396		PS-BL-111381_S793.mapped.primertrimmed.sorted.bam	PS-BL-111381_S793.primertrimmed.consensus.fa
193	PS-BL-111534	Female	9	Bethlehem	Bethlehem	2021-08-15	2021-08-01	No/Unknown	Positive	25	AY.106	9272	FALSE	TRUE	Delta (B.1.617.2-like)	0.3.17	0.92	0	0	Ambiguous_content:0.22	v0.1.10	FALSE	4.0.6	v1.2.127	Delta (B.1.617.2-like)	PUSHER-v1.9	18017	86.2206X	78.19	33	18017	2575045	4105		PS-BL-111534_S818.mapped.primertrimmed.sorted.bam	PS-BL-111534_S818.primertrimmed.consensus.fa
194	PS-BL-111575	Female	47	Bethlehem	Bethlehem	2021-08-15	2021-08-01	No/Unknown	Positive	20	AY.106	61743	TRUE	TRUE	Delta (B.1.617.2-like)	0.3.17	1	0	0	Ambiguous_content:0.03	v0.1.10	FALSE	4.0.6	v1.2.127	Delta (B.1.617.2-like)	PUSHER-v1.9	114349	554.3027X	98.28	49	114349	16563806	13526		PS-BL-111575_S794.mapped.primertrimmed.sorted.bam	PS-BL-111575_S794.primertrimmed.consensus.fa
195	PS-BL-111632	Female	52	Bethlehem	Bethlehem	2021-08-15	2021-08-01	No/Unknown	Positive	21	AY.25.1	886114	TRUE	TRUE	Delta (B.1.617.2-like)	0.3.17	1	0	0	Ambiguous_content:0.02	v0.1.10	TRUE	4.0.6	v1.2.127	Delta (B.1.617.2-like)	PANGO-v1.9	1652621	8000.1302X	99.57	44	1652621	239098585	29765		PS-BL-111632_S805.mapped.primertrimmed.sorted.bam	PS-BL-111632_S805.primertrimmed.consensus.fa
196	PS-BL-111651	Female	31	Bethlehem	Bethlehem	2021-08-15	2021-08-01	No/Unknown	Positive	25	AY.106	146265	TRUE	TRUE	Delta (B.1.617.2-like)	0.3.17	1	0	0	Ambiguous_content:0.06	v0.1.10	FALSE	4.0.6	v1.2.127	Delta (B.1.617.2-like)	PUSHER-v1.9	282528	1360.4687X	95.34	49	282528	40655811	9999		PS-BL-111651_S760.mapped.primertrimmed.sorted.bam	PS-BL-111651_S760.primertrimmed.consensus.fa
197	PS-BL111706	NA	NA	Bethlehem	Bethlehem	2021-08-17	2021-08-01	No/Unknown	NA	NA	AY.25.1	85453	TRUE	TRUE	Delta (B.1.617.2-like)	0.3.17	1	0	0	Ambiguous_content:0.09	v0.1.10	FALSE	4.0.6	v1.2.127	Delta (B.1.617.2-like)	PUSHER-v1.9	170047	815.6311X	92.28	41	170047	24365239	6694		PS-BL111706_S770.mapped.primertrimmed.sorted.bam	PS-BL111706_S770.primertrimmed.consensus.fa
198	PS-BL111709	NA	NA	Bethlehem	Bethlehem	2021-08-17	2021-08-01	No/Unknown	NA	NA	AY.25.1	368812	TRUE	TRUE	Delta (B.1.617.2-like)	0.3.17	1	0	0	Ambiguous_content:0.02	v0.1.10	FALSE	4.0.6	v1.2.127	Delta (B.1.617.2-like)	PUSHER-v1.9	677318	3287.205X	99.44	44	677318	98249639	22731		PS-BL111709_S781.mapped.primertrimmed.sorted.bam	PS-BL111709_S781.primertrimmed.consensus.fa
199	PS-BL-111893	Male	48	Bethlehem	Bethlehem	2021-08-17	2021-08-01	No/Unknown	Positive	23	AY.5	25178	TRUE	TRUE	Delta (B.1.617.2-like)	0.3.17	1	0	0	Ambiguous_content:0.06	v0.1.10	FALSE	4.0.6	v1.2.127	Delta (B.1.617.2-like)	PUSHER-v1.9	46265	223.4288X	94.87	47	46265	6677612	8378		PS-BL-111893_S817.mapped.primertrimmed.sorted.bam	PS-BL-111893_S817.primertrimmed.consensus.fa
200	PS-BL-111955	Male	NA	Bethlehem	Bethlehem	2021-08-17	2021-08-01	No/Unknown	Positive	17	AY.25.1	99053	FALSE	TRUE	Delta (B.1.617.2-like)	0.3.17	0.92	0	0	Ambiguous_content:0.14	v0.1.10	FALSE	4.0.6	v1.2.127	Delta (B.1.617.2-like)	PUSHER-v1.9	191922	924.8839X	87.48	37	191922	27633764	4699		PS-BL-111955_S810.mapped.primertrimmed.sorted.bam	PS-BL-111955_S810.primertrimmed.consensus.fa
201	PS-BL-111997	Female	53	Bethlehem	Bethlehem	2021-08-17	2021-08-01	No/Unknown	Positive	18	AY.106	261594	TRUE	TRUE	Delta (B.1.617.2-like)	0.3.17	1	0	0	Ambiguous_content:0.02	v0.1.10	FALSE	4.0.6	v1.2.127	Delta (B.1.617.2-like)	PUSHER-v1.9	480748	2328.9113X	99.59	50	480748	69607231	29774		PS-BL-111997_S789.mapped.primertrimmed.sorted.bam	PS-BL-111997_S789.primertrimmed.consensus.fa
202	PS-BL-112029	Female	53	Bethlehem	Bethlehem	2021-08-17	2021-08-01	No/Unknown	Positive	18	AY.25.1	7500	FALSE	TRUE	Delta (B.1.617.2-like)	0.3.17	0.92	0	0	Ambiguous_content:0.25	v0.1.10	FALSE	4.0.6	v1.2.127	Delta (B.1.617.2-like)	PUSHER-v1.9	13295	63.3482X	75	32	13295	1892709	2033		PS-BL-112029_S772.mapped.primertrimmed.sorted.bam	PS-BL-112029_S772.primertrimmed.consensus.fa
203	PS-BL112094	Male	6	Bethlehem	Bethlehem	2021-08-17	2021-08-01	No/Unknown	Positive	33	B.1.617.2	44521	TRUE	TRUE	Delta (B.1.617.2-like)	0.3.17	1	0	0	Ambiguous_content:0.02	v0.1.10	FALSE	4.0.6	v1.2.127	Delta (B.1.617.2-like)	PUSHER-v1.9	82954	399.7081X	98.81	45	82954	11944541	22731		PS-BL112094_S814.mapped.primertrimmed.sorted.bam	PS-BL112094_S814.primertrimmed.consensus.fa
204	PS-BL112133	NA	NA	Bethlehem	Bethlehem	2021-08-17	2021-08-01	No/Unknown	NA	NA	AY.106	182635	TRUE	TRUE	Delta (B.1.617.2-like)	0.3.17	1	0	0	Ambiguous_content:0.02	v0.1.10	FALSE	4.0.6	v1.2.127	Delta (B.1.617.2-like)	PUSHER-v1.9	295431	1450.9082X	99.56	52	295431	43356499	29765		PS-BL112133_S819.mapped.primertrimmed.sorted.bam	PS-BL112133_S819.primertrimmed.consensus.fa
205	PS-BL-112261	NA	NA	Bethlehem	Bethlehem	2021-08-20	2021-08-01	No/Unknown	NA	NA	AY.25.1	28763	TRUE	TRUE	Delta (B.1.617.2-like)	0.3.17	1	0	0	Ambiguous_content:0.04	v0.1.10	FALSE	4.0.6	v1.2.127	Delta (B.1.617.2-like)	PUSHER-v1.9	51603	250.1811X	97.41	42	51603	7476869	10914		PS-BL-112261_S790.mapped.primertrimmed.sorted.bam	PS-BL-112261_S790.primertrimmed.consensus.fa
206	PS-BL112263	NA	NA	Bethlehem	Bethlehem	2021-08-17	2021-08-01	No/Unknown	NA	NA	B.1.617.2	15365	FALSE	FALSE	Delta (B.1.617.2-like)	0.3.17	0.54	0		Ambiguous_content:0.54	v0.1.10	FALSE	4.0.6	v1.2.127	Delta (B.1.617.2-like)	SCORPIO_v0.1.10	33058	152.4483X	46.11	18	33058	4555202	372		PS-BL112263_S804.mapped.primertrimmed.sorted.bam	PS-BL112263_S804.primertrimmed.consensus.fa
207	PS-BL112390	NA	NA	Bethlehem	Bethlehem	2021-08-17	2021-08-01	No/Unknown	NA	NA	AY.111	60033	TRUE	TRUE	Delta (B.1.617.2-like)	0.3.17	1	0	0.5	Ambiguous_content:0.02	v0.1.10	FALSE	4.0.6	v1.2.127	Delta (B.1.617.2-like)	PUSHER-v1.9	117092	568.9144X	98.81	43	117092	17001820	22731		PS-BL112390_S777.mapped.primertrimmed.sorted.bam	PS-BL112390_S777.primertrimmed.consensus.fa
208	PS-BL112466	NA	NA	Bethlehem	Bethlehem	2021-08-17	2021-08-01	No/Unknown	NA	NA	AY.25.1	27877	FALSE	TRUE	Delta (B.1.617.2-like)	0.3.17	0.92	0	0	Ambiguous_content:0.16	v0.1.10	FALSE	4.0.6	v1.2.127	Delta (B.1.617.2-like)	PUSHER-v1.9	53448	255.8721X	85.64	34	53448	7645067	6575		PS-BL112466_S801.mapped.primertrimmed.sorted.bam	PS-BL112466_S801.primertrimmed.consensus.fa
209	PS-BL-112568	Male	14	Bethlehem	Bethlehem	2021-08-20	2021-08-01	No/Unknown	Positive	16	B.1.617.2	23962	FALSE	FALSE	Delta (B.1.617.2-like)	0.3.17	0.46	0		Ambiguous_content:0.57	v0.1.10	FALSE	4.0.6	v1.2.127	Delta (B.1.617.2-like)	SCORPIO_v0.1.10	54766	254.0454X	43.06	15	54766	7588033	372		PS-BL-112568_S811.mapped.primertrimmed.sorted.bam	PS-BL-112568_S811.primertrimmed.consensus.fa
210	PS-BL-112600	Female	58	Bethlehem	Bethlehem	2021-08-20	2021-08-01	No/Unknown	Positive	29	AY.25.1	91655	FALSE	TRUE	Delta (B.1.617.2-like)	0.3.17	1	0	0	Ambiguous_content:0.12	v0.1.10	FALSE	4.0.6	v1.2.127	Delta (B.1.617.2-like)	PUSHER-v1.9	181849	867.5748X	88.73	37	181849	25917331	7393		PS-BL-112600_S765.mapped.primertrimmed.sorted.bam	PS-BL-112600_S765.primertrimmed.consensus.fa
211	PS-BL-112601	Female	56	Bethlehem	Bethlehem	2021-08-20	2021-08-01	No/Unknown	Positive	25	None	1	FALSE	FALSE									3.1.20	v1.2.123	Delta (B.1.617.2-like)	PANGO-v1.2.123	4	0.0199X	0	None	4	594	1		PS-BL-112601-P3-E12_S833.mapped.primertrimmed.sorted.bam	PS-BL-112601-P3-E12_S833.primertrimmed.consensus.fa
212	PS-BL-112608	Female	51	Bethlehem	Bethlehem	2021-08-20	2021-08-01	No/Unknown	Positive	12	AY.121	36628	TRUE	TRUE	Delta (B.1.617.2-like)	0.3.17	0.92	0	0	Ambiguous_content:0.03	v0.1.10	FALSE	4.0.6	v1.2.127	Delta (B.1.617.2-like)	PUSHER-v1.9	63450	307.6642X	98.39	49	63450	9192908	14821		PS-BL-112608_S830.mapped.primertrimmed.sorted.bam	PS-BL-112608_S830.primertrimmed.consensus.fa
213	PS-BL112702	NA	NA	Bethlehem	Bethlehem	2021-08-17	2021-08-01	No/Unknown	NA	NA	B.1.617.2	25461	FALSE	TRUE	Delta (B.1.617.2-like)	0.3.17	0.85	0		Ambiguous_content:0.32	v0.1.10	FALSE	4.0.6	v1.2.127	Delta (B.1.617.2-like)	SCORPIO_v0.1.10	46480	225.8872X	68.4	42	46480	6744863	2033		PS-BL112702_S780.mapped.primertrimmed.sorted.bam	PS-BL112702_S780.primertrimmed.consensus.fa
214	PS-BL112719	NA	NA	Bethlehem	Bethlehem	2021-08-17	2021-08-01	No/Unknown	NA	NA	AY.122	109438	TRUE	TRUE	Delta (B.1.617.2-like)	0.3.17	1	0	0	Ambiguous_content:0.03	v0.1.10	FALSE	4.0.6	v1.2.127	Delta (B.1.617.2-like)	PUSHER-v1.9	204328	986.607X	98.52	55	204328	29468831	11572		PS-BL112719_S797.mapped.primertrimmed.sorted.bam	PS-BL112719_S797.primertrimmed.consensus.fa
215	PS-BL112768	NA	NA	Bethlehem	Bethlehem	2021-08-17	2021-08-01	No/Unknown	NA	NA	B.1.617.2	79078	TRUE	TRUE	Delta (B.1.617.2-like)	0.3.17	1	0	0	Ambiguous_content:0.02	v0.1.10	FALSE	4.0.6	v1.2.127	Delta (B.1.617.2-like)	PUSHER-v1.9	137035	666.9741X	98.81	42	137035	19931812	22734		PS-BL112768_S825.mapped.primertrimmed.sorted.bam	PS-BL112768_S825.primertrimmed.consensus.fa
216	PS-BL-112899	NA	NA	Bethlehem	Bethlehem	2021-08-20	2021-08-01	No/Unknown	NA	NA	B.1.617.2	123319	TRUE	TRUE	Delta (B.1.617.2-like)	0.3.17	1	0	0.5	Ambiguous_content:0.02	v0.1.10	FALSE	4.0.6	v1.2.127	Delta (B.1.617.2-like)	PUSHER-v1.9	204287	995.6766X	98.92	46	204287	29747347	22731		PS-BL-112899_S61.mapped.primertrimmed.sorted.bam	PS-BL-112899_S61.primertrimmed.consensus.fa
217	PS-BL-112902	Male	48	Bethlehem	Bethlehem	2021-08-22	2021-08-01	No/Unknown	Positive	12	AY.106	202785	TRUE	TRUE	Delta (B.1.617.2-like)	0.3.17	1	0	0	Ambiguous_content:0.02	v0.1.10	FALSE	4.0.6	v1.2.127	Delta (B.1.617.2-like)	PUSHER-v1.9	367543	1778.5887X	99.42	51	367543	53156697	17084		PS-BL-112902_S822.mapped.primertrimmed.sorted.bam	PS-BL-112902_S822.primertrimmed.consensus.fa
218	PS-BL-113068	Male	15	Bethlehem	Bethlehem	2021-08-23	2021-08-01	No/Unknown	Positive	12	B.1.617.2	114799	TRUE	TRUE	Delta (B.1.617.2-like)	0.3.17	1	0	0.5	Ambiguous_content:0.02	v0.1.10	FALSE	4.0.6	v1.2.127	Delta (B.1.617.2-like)	PUSHER-v1.9	206527	1003.7216X	98.81	45	206527	29993899	22731		PS-BL-113068_S808.mapped.primertrimmed.sorted.bam	PS-BL-113068_S808.primertrimmed.consensus.fa
219	PS-BL-113127	Male	17	Bethlehem	Bethlehem	2021-08-23	2021-08-01	No/Unknown	Positive	11	B.1.617.2	150775	TRUE	TRUE	Delta (B.1.617.2-like)	0.3.17	1	0	0.5	Ambiguous_content:0.02	v0.1.10	FALSE	4.0.6	v1.2.127	Delta (B.1.617.2-like)	PUSHER-v1.9	267100	1297.8285X	98.81	45	267100	38783234	22731		PS-BL-113127_S809.mapped.primertrimmed.sorted.bam	PS-BL-113127_S809.primertrimmed.consensus.fa
220	PS-BL-113150	Female	11	Bethlehem	Bethlehem	2021-08-23	2021-08-01	No/Unknown	Positive	33	B.1.617.2	4230	FALSE	FALSE	Delta (B.1.617.2-like)	0.3.17	0.46	0		Ambiguous_content:0.61	v0.1.10	FALSE	4.0.6	v1.2.127	Delta (B.1.617.2-like)	SCORPIO_v0.1.10	9305	42.9049X	39.33	21	9305	1279451	1229		PS-BL-113150_S813.mapped.primertrimmed.sorted.bam	PS-BL-113150_S813.primertrimmed.consensus.fa
221	PS-BL-113188	Male	27	Bethlehem	Bethlehem	2021-08-23	2021-08-01	No/Unknown	Positive	14	AY.112.3	203727	TRUE	TRUE	Delta (B.1.617.2-like)	0.3.17	1	0	0	Ambiguous_content:0.02	v0.1.10	FALSE	4.0.6	v1.2.127	Delta (B.1.617.2-like)	PUSHER-v1.9	349502	1701.8124X	98.81	52	349502	50823287	22731		PS-BL-113188_S807.mapped.primertrimmed.sorted.bam	PS-BL-113188_S807.primertrimmed.consensus.fa
222	PS-BL-113221	Female	36	Bethlehem	Bethlehem	2021-08-23	2021-08-01	No/Unknown	Positive	13	B.1.617.2	26898	TRUE	TRUE	Delta (B.1.617.2-like)	0.3.17	1	0	0	Ambiguous_content:0.02	v0.1.10	FALSE	4.0.6	v1.2.127	Delta (B.1.617.2-like)	PUSHER-v1.9	55276	267.9454X	98.77	58	55276	8007194	22731		PS-BL-113221_S784.mapped.primertrimmed.sorted.bam	PS-BL-113221_S784.primertrimmed.consensus.fa
223	PS-BL-113279	Male	9	Bethlehem	Bethlehem	2021-08-24	2021-08-01	No/Unknown	Positive	30	B.1.617.2	6395	FALSE	TRUE	Delta (B.1.617.2-like)	0.3.17	0.69	0		Ambiguous_content:0.48	v0.1.10	FALSE	4.0.6	v1.2.127	Delta (B.1.617.2-like)	SCORPIO_v0.1.10	13523	62.8164X	52.71	28	13523	1876577	1607		PS-BL-113279_S815.mapped.primertrimmed.sorted.bam	PS-BL-113279_S815.primertrimmed.consensus.fa
224	PS-BL-113290	Male	14	Bethlehem	Bethlehem	2021-08-24	2021-08-01	No/Unknown	Positive	20	B.1.617.2	439837	TRUE	TRUE	Delta (B.1.617.2-like)	0.3.17	1	0	0.5	Ambiguous_content:0.02	v0.1.10	FALSE	4.0.6	v1.2.127	Delta (B.1.617.2-like)	PUSHER-v1.9	820240	3984.9462X	99.26	47	820240	119100364	22731		PS-BL-113290_S766.mapped.primertrimmed.sorted.bam	PS-BL-113290_S766.primertrimmed.consensus.fa
225	PS-BL-113294	Female	8	Bethlehem	Bethlehem	2021-08-24	2021-08-01	No/Unknown	Positive	23	AY.106	32015	FALSE	TRUE	Delta (B.1.617.2-like)	0.3.17	0.85	0	0	Ambiguous_content:0.27	v0.1.10	FALSE	4.0.6	v1.2.127	Delta (B.1.617.2-like)	PUSHER-v1.9	61845	299.1524X	72.97	33	61845	8937310	2033		PS-BL-113294_S763.mapped.primertrimmed.sorted.bam	PS-BL-113294_S763.primertrimmed.consensus.fa
226	PS-BL-113315	Female	34	Bethlehem	Bethlehem	2021-08-24	2021-08-01	No/Unknown	Positive	24	B.1.617.2	35265	FALSE	TRUE	Delta (B.1.617.2-like)	0.3.17	0.69	0		Ambiguous_content:0.4	v0.1.10	FALSE	4.0.6	v1.2.127	Delta (B.1.617.2-like)	SCORPIO_v0.1.10	72208	344.6717X	59.49	33	72208	10305260	1485		PS-BL-113315_S788.mapped.primertrimmed.sorted.bam	PS-BL-113315_S788.primertrimmed.consensus.fa
227	PS-BL-113377	Male	14	Bethlehem	Bethlehem	2021-08-24	2021-08-01	No/Unknown	Positive	24	B.1.617.2	40448	FALSE	TRUE	Delta (B.1.617.2-like)	0.3.17	0.92	0	0.625	Ambiguous_content:0.18	v0.1.10	FALSE	4.0.6	v1.2.127	Delta (B.1.617.2-like)	PUSHER-v1.9	79587	382.4354X	82.53	37	79587	11425098	4560		PS-BL-113377_S786.mapped.primertrimmed.sorted.bam	PS-BL-113377_S786.primertrimmed.consensus.fa
228	PS-BL113394	Female	47	Bethlehem	Bethlehem	2021-08-24	2021-08-01	No/Unknown	Positive	26	AY.106	14193	FALSE	TRUE	Delta (B.1.617.2-like)	0.3.17	0.92	0	0	Ambiguous_content:0.2	v0.1.10	FALSE	4.0.6	v1.2.127	Delta (B.1.617.2-like)	PUSHER-v1.9	26199	126.2566X	80.77	38	26199	3772567	4010		PS-BL113394_S783.mapped.primertrimmed.sorted.bam	PS-BL113394_S783.primertrimmed.consensus.fa
229	PS-BL-113400	Female	32	Bethlehem	Bethlehem	2021-08-24	2021-08-01	No/Unknown	Positive	18	B.1.617.2	11621	TRUE	TRUE	Delta (B.1.617.2-like)	0.3.17	1	0	0	Ambiguous_content:0.03	v0.1.10	FALSE	4.0.6	v1.2.127	Delta (B.1.617.2-like)	PUSHER-v1.9	23885	115.5471X	98.08	42	23885	3453101	12410		PS-BL-113400_S792.mapped.primertrimmed.sorted.bam	PS-BL-113400_S792.primertrimmed.consensus.fa
230	PS-BL-113403	Female	18	Bethlehem	Bethlehem	2021-08-24	2021-08-01	No/Unknown	Positive	24	B.1.617.2	50434	TRUE	TRUE	Delta (B.1.617.2-like)	0.3.17	1	0	0.5	Ambiguous_content:0.06	v0.1.10	FALSE	4.0.6	v1.2.127	Delta (B.1.617.2-like)	PUSHER-v1.9	95608	461.882X	95.58	43	95608	13800193	10302		PS-BL-113403_S759.mapped.primertrimmed.sorted.bam	PS-BL-113403_S759.primertrimmed.consensus.fa
231	PS-BL-113412	Male	22	Bethlehem	Bethlehem	2021-08-24	2021-08-01	No/Unknown	Positive	23	B.1.617.2	18021	FALSE	TRUE	Delta (B.1.617.2-like)	0.3.17	0.69	0		Ambiguous_content:0.47	v0.1.10	FALSE	4.0.6	v1.2.127	Delta (B.1.617.2-like)	SCORPIO_v0.1.10	36293	171.2298X	53.3	26	36293	5119200	977		PS-BL-113412_S771.mapped.primertrimmed.sorted.bam	PS-BL-113412_S771.primertrimmed.consensus.fa
232	PS-BL-113460	Male	80	Bethlehem	Bethlehem	2021-08-24	2021-08-01	No/Unknown	Positive	15	AY.122	75534	TRUE	TRUE	Delta (B.1.617.2-like)	0.3.17	1	0	0	Ambiguous_content:0.02	v0.1.10	FALSE	4.0.6	v1.2.127	Delta (B.1.617.2-like)	PUSHER-v1.9	130833	638.1658X	98.7	50	130833	19062074	22700		PS-BL-113460_S820.mapped.primertrimmed.sorted.bam	PS-BL-113460_S820.primertrimmed.consensus.fa
233	PS-BL-113504	Male	14	Bethlehem	Bethlehem	2021-08-24	2021-08-01	No/Unknown	Positive	28	AY.46.6	29556	FALSE	TRUE	Delta (B.1.617.2-like)	0.3.17	1	0	0	Ambiguous_content:0.14	v0.1.10	FALSE	4.0.6	v1.2.127	Delta (B.1.617.2-like)	PUSHER-v1.9	60049	284.6105X	86.93	39	60049	8498466	5945		PS-BL-113504_S821.mapped.primertrimmed.sorted.bam	PS-BL-113504_S821.primertrimmed.consensus.fa
234	PS-BL-113594	Male	17	Bethlehem	Bethlehem	2021-08-25	2021-08-01	No/Unknown	Positive	16	B.1.617.2	239083	TRUE	TRUE	Delta (B.1.617.2-like)	0.3.17	1	0	0.5	Ambiguous_content:0.02	v0.1.10	FALSE	4.0.6	v1.2.127	Delta (B.1.617.2-like)	PUSHER-v1.9	419791	2040.652X	99.33	46	419791	60980733	22731		PS-BL-113594_S829.mapped.primertrimmed.sorted.bam	PS-BL-113594_S829.primertrimmed.consensus.fa
235	PS-BL-113657	Male	14	Bethlehem	Bethlehem	2021-08-25	2021-08-01	No/Unknown	Positive	18	B.1.617.2	12335	FALSE	TRUE	Delta (B.1.617.2-like)	0.3.17	0.69	0		Ambiguous_content:0.37	v0.1.10	FALSE	4.0.6	v1.2.127	Delta (B.1.617.2-like)	SCORPIO_v0.1.10	23380	113.201X	62.55	32	23380	3381798	2033		PS-BL-113657_S828.mapped.primertrimmed.sorted.bam	PS-BL-113657_S828.primertrimmed.consensus.fa
236	PS-BL-113704	Female	57	Bethlehem	Bethlehem	2021-08-25	2021-08-01	No/Unknown	Positive	18	B.1.1.7	45531	TRUE	TRUE	Alpha (B.1.1.7-like)	0.3.17	0.96	0.04	0	Ambiguous_content:0.03	v0.1.10	FALSE	4.0.6	v1.2.127	Alpha (B.1.1.7-like)	PUSHER-v1.9	81411	394.2331X	98.1	51	81411	11778366	14922		PS-BL-113704_S823.mapped.primertrimmed.sorted.bam	PS-BL-113704_S823.primertrimmed.consensus.fa
237	PS-BL-113721	Female	22	Bethlehem	Bethlehem	2021-08-25	2021-08-01	No/Unknown	Positive	25	AY.106	63455	TRUE	TRUE	Delta (B.1.617.2-like)	0.3.17	1	0	0	Ambiguous_content:0.06	v0.1.10	FALSE	4.0.6	v1.2.127	Delta (B.1.617.2-like)	PUSHER-v1.9	119844	578.442X	95.1	48	119844	17280363	6502		PS-BL-113721_S767.mapped.primertrimmed.sorted.bam	PS-BL-113721_S767.primertrimmed.consensus.fa
238	PS-BL-113741	Female	37	Bethlehem	Bethlehem	2021-08-25	2021-08-01	No/Unknown	Positive	28	AY.25.1	102029	TRUE	TRUE	Delta (B.1.617.2-like)	0.3.17	1	0	0	Ambiguous_content:0.07	v0.1.10	FALSE	4.0.6	v1.2.127	Delta (B.1.617.2-like)	PUSHER-v1.9	193281	935.9034X	94.65	41	193281	27964008	6502		PS-BL-113741_S6.mapped.primertrimmed.sorted.bam	PS-BL-113741_S6.primertrimmed.consensus.fa
239	PS-BL-113769	Female	8	Bethlehem	Bethlehem	2021-08-25	2021-08-01	No/Unknown	Positive	26	AY.25.1	238734	TRUE	TRUE	Delta (B.1.617.2-like)	0.3.17	1	0	0	Ambiguous_content:0.06	v0.1.10	FALSE	4.0.6	v1.2.127	Delta (B.1.617.2-like)	PUSHER-v1.9	459815	2216.6764X	94.81	41	459815	66227200	10302		PS-BL-113769_S758.mapped.primertrimmed.sorted.bam	PS-BL-113769_S758.primertrimmed.consensus.fa
240	PS-BL-113780	Female	23	Bethlehem	Bethlehem	2021-08-25	2021-08-01	No/Unknown	Positive	22	B.1.617.2	10451	FALSE	TRUE	Delta (B.1.617.2-like)	0.3.17	0.69	0		Ambiguous_content:0.42	v0.1.10	FALSE	4.0.6	v1.2.127	Delta (B.1.617.2-like)	SCORPIO_v0.1.10	24190	115.284X	58.22	32	24190	3444271	1485		PS-BL-113780_S54.mapped.primertrimmed.sorted.bam	PS-BL-113780_S54.primertrimmed.consensus.fa
241	PS-BL-113888	Female	39	Bethlehem	Bethlehem	2021-08-26	2021-08-01	No/Unknown	Positive	26	AY.112.3	44117	TRUE	TRUE	Delta (B.1.617.2-like)	0.3.17	0.85	0	0	Ambiguous_content:0.11	v0.1.10	FALSE	4.0.6	v1.2.127	Delta (B.1.617.2-like)	PUSHER-v1.9	86232	409.8749X	90.43	45	86232	12240972	4799		PS-BL-113888_S56.mapped.primertrimmed.sorted.bam	PS-BL-113888_S56.primertrimmed.consensus.fa
242	PS-BL-113894	NA	NA	Bethlehem	Bethlehem	2021-08-24	2021-08-01	No/Unknown	NA	NA	B.1.617.2	21675	FALSE	TRUE	Delta (B.1.617.2-like)	0.3.17	0.62	0		Ambiguous_content:0.44	v0.1.10	FALSE	4.0.6	v1.2.127	Delta (B.1.617.2-like)	SCORPIO_v0.1.10	41617	201.0866X	55.77	25	41617	6008100	977		PS-BL-113894_S787.mapped.primertrimmed.sorted.bam	PS-BL-113894_S787.primertrimmed.consensus.fa
243	PS-BL-113902	Male	27	Bethlehem	Bethlehem	2021-08-26	2021-08-01	No/Unknown	Positive	17	AY.122	147595	TRUE	TRUE	Delta (B.1.617.2-like)	0.3.17	1	0	0	Ambiguous_content:0.02	v0.1.10	FALSE	4.0.6	v1.2.127	Delta (B.1.617.2-like)	PUSHER-v1.9	255412	1245.3104X	98.81	50	255412	37208254	22731		PS-BL-113902_S60.mapped.primertrimmed.sorted.bam	PS-BL-113902_S60.primertrimmed.consensus.fa
244	PS-BL-113941	Female	11	Bethlehem	Bethlehem	2021-08-27	2021-08-01	No/Unknown	Positive	27	AY.71	25618	TRUE	TRUE	Delta (B.1.617.2-like)	0.3.17	1	0	0	Ambiguous_content:0.11	v0.1.10	FALSE	4.0.6	v1.2.127	Delta (B.1.617.2-like)	PUSHER-v1.9	47799	228.2686X	90.37	43	47799	6820335	4145		PS-BL-113941_S57.mapped.primertrimmed.sorted.bam	PS-BL-113941_S57.primertrimmed.consensus.fa
245	PS-BL-113986	Male	36	Bethlehem	Bethlehem	2021-08-27	2021-08-01	No/Unknown	Positive	14	AY.112.3	284901	TRUE	TRUE	Delta (B.1.617.2-like)	0.3.17	1	0	0	Ambiguous_content:0.02	v0.1.10	FALSE	4.0.6	v1.2.127	Delta (B.1.617.2-like)	PUSHER-v1.9	480356	2343.5405X	99.67	53	480356	70028474	29796		PS-BL-113986_S53.mapped.primertrimmed.sorted.bam	PS-BL-113986_S53.primertrimmed.consensus.fa
246	PS-BL-113998	Male	64	Bethlehem	Bethlehem	2021-08-27	2021-08-01	No/Unknown	Positive	27	AY.25.1	37950	FALSE	TRUE	Delta (B.1.617.2-like)	0.3.17	1	0	0	Ambiguous_content:0.15	v0.1.10	FALSE	4.0.6	v1.2.127	Delta (B.1.617.2-like)	PUSHER-v1.9	74491	354.9612X	85.57	37	74491	10603640	4270		PS-BL-113998_S58.mapped.primertrimmed.sorted.bam	PS-BL-113998_S58.primertrimmed.consensus.fa
247	PS-BL-114019	Female	17	Bethlehem	Bethlehem	2021-08-27	2021-08-01	No/Unknown	Positive	<40	B.1.617.2	22698	FALSE	TRUE	Delta (B.1.617.2-like)	0.3.17	0.69	0		Ambiguous_content:0.41	v0.1.10	FALSE	4.0.6	v1.2.127	Delta (B.1.617.2-like)	SCORPIO_v0.1.10	44986	214.9341X	58.65	32	44986	6425872	956		PS-BL-114019_S62.mapped.primertrimmed.sorted.bam	PS-BL-114019_S62.primertrimmed.consensus.fa
248	PS-BL120111	NA	NA	Bethlehem	Bethlehem	2021-08-24	2021-08-01	No/Unknown	NA	NA	AY.106	802310	TRUE	TRUE	Delta (B.1.617.2-like)	0.3.17	1	0	0	Ambiguous_content:0.02	v0.1.10	FALSE	4.0.6	v1.2.127	Delta (B.1.617.2-like)	PUSHER-v1.9	1480208	7187.3428X	99.57	49	1480208	214804596	29765		PS-BL120111_S798.mapped.primertrimmed.sorted.bam	PS-BL120111_S798.primertrimmed.consensus.fa
249	PS-H200009	NA	NA	Al-Khalil	Al-Khalil	2021-08-11	2021-08-01	No/Unknown	NA	NA	AY.106	151095	TRUE	TRUE	Delta (B.1.617.2-like)	0.3.17	1	0	0	Ambiguous_content:0.04	v0.1.10	FALSE	4.0.6	v1.2.127	Delta (B.1.617.2-like)	PUSHER-v1.9	298860	1431.2993X	97.22	46	298860	42771736	11602		PS-H200009_S250.mapped.primertrimmed.sorted.bam	PS-H200009_S250.primertrimmed.consensus.fa
250	PS-H206780	Female	22	Al-Khalil	Al-Khalil	2021-08-11	2021-08-01	Outbound traveller	Positive	22	AY.106	48697	TRUE	TRUE	Delta (B.1.617.2-like)	0.3.17	1	0	0	Ambiguous_content:0.09	v0.1.10	FALSE	4.0.6	v1.2.127	Delta (B.1.617.2-like)	PUSHER-v1.9	92519	444.8419X	92.44	47	92519	13288736	4672		PS-H206780_S299.mapped.primertrimmed.sorted.bam	PS-H206780_S299.primertrimmed.consensus.fa
251	PS-H207133	Female	33	Al-Khalil	Al-Khalil	2021-08-11	2021-08-01	No/Unknown	Positive	25	B.1.617.2	105739	TRUE	TRUE	Delta (B.1.617.2-like)	0.3.17	1	0	0.5	Ambiguous_content:0.06	v0.1.10	FALSE	4.0.6	v1.2.127	Delta (B.1.617.2-like)	PUSHER-v1.9	195273	944.0851X	95.3	44	195273	28206904	7794		PS-H207133_S301.mapped.primertrimmed.sorted.bam	PS-H207133_S301.primertrimmed.consensus.fa
252	PS-H207631	Female	24	Al-Khalil	Al-Khalil	2021-08-12	2021-08-01	Outbound traveller	Positive	15	AY.121	219722	TRUE	TRUE	Delta (B.1.617.2-like)	0.3.17	1	0	0	Ambiguous_content:0.02	v0.1.10	FALSE	4.0.6	v1.2.127	Delta (B.1.617.2-like)	PUSHER-v1.9	386564	1880.0513X	99.21	48	386564	56187289	22192		PS-H207631_S305.mapped.primertrimmed.sorted.bam	PS-H207631_S305.primertrimmed.consensus.fa
253	PS-H208239	NA	NA	Al-Khalil	Al-Khalil	2021-08-12	2021-08-01	No/Unknown	NA	NA	AY.106	95666	TRUE	TRUE	Delta (B.1.617.2-like)	0.3.17	1	0	0	Ambiguous_content:0.03	v0.1.10	FALSE	4.0.6	v1.2.127	Delta (B.1.617.2-like)	PUSHER-v1.9	176611	853.2923X	98.12	45	176611	25499873	22731		PS-H208239_S286.mapped.primertrimmed.sorted.bam	PS-H208239_S286.primertrimmed.consensus.fa
254	PS-H208274	Male	44	Al-Khalil	Al-Khalil	2021-08-14	2021-08-01	No/Unknown	Positive	22	AY.122.1	159850	TRUE	TRUE	Delta (B.1.617.2-like)	0.3.17	1	0	0	Ambiguous_content:0.03	v0.1.10	FALSE	4.0.6	v1.2.127	Delta (B.1.617.2-like)	PUSHER-v1.9	297500	1440.7434X	97.81	47	297500	43053439	16522		PS-H208274_S309.mapped.primertrimmed.sorted.bam	PS-H208274_S309.primertrimmed.consensus.fa
255	PS-H208275	Male	19	Al-Khalil	Al-Khalil	2021-08-14	2021-08-01	No/Unknown	Positive	30	AY.122.1	102616	TRUE	TRUE	Delta (B.1.617.2-like)	0.3.17	1	0	0	Ambiguous_content:0.09	v0.1.10	FALSE	4.0.6	v1.2.127	Delta (B.1.617.2-like)	PUSHER-v1.9	228187	1068.3103X	91.76	50	228187	31899080	5945		PS-H208275_S314.mapped.primertrimmed.sorted.bam	PS-H208275_S314.primertrimmed.consensus.fa
256	PS-H208276	Male	18	Al-Khalil	Al-Khalil	2021-08-14	2021-08-01	No/Unknown	Positive	26	AY.122.1	56501	TRUE	TRUE	Delta (B.1.617.2-like)	0.3.17	1	0	0	Ambiguous_content:0.06	v0.1.10	FALSE	4.0.6	v1.2.127	Delta (B.1.617.2-like)	PUSHER-v1.9	105471	508.8693X	95.38	46	105471	15206159	8253		PS-H208276_S266.mapped.primertrimmed.sorted.bam	PS-H208276_S266.primertrimmed.consensus.fa
257	PS-H208277	Male	16	Al-Khalil	Al-Khalil	2021-08-14	2021-08-01	No/Unknown	Positive	21	AY.122.1	157719	TRUE	TRUE	Delta (B.1.617.2-like)	0.3.17	1	0	0	Ambiguous_content:0.03	v0.1.10	FALSE	4.0.6	v1.2.127	Delta (B.1.617.2-like)	PUSHER-v1.9	301870	1454.4708X	98.2	47	301870	43466623	16522		PS-H208277_S245.mapped.primertrimmed.sorted.bam	PS-H208277_S245.primertrimmed.consensus.fa
258	PS-H208278	Female	13	Al-Khalil	Al-Khalil	2021-08-14	2021-08-01	No/Unknown	Positive	22	AY.122.1	390021	TRUE	TRUE	Delta (B.1.617.2-like)	0.3.17	1	0	0	Ambiguous_content:0.02	v0.1.10	FALSE	4.0.6	v1.2.127	Delta (B.1.617.2-like)	PUSHER-v1.9	728166	3526.425X	99.48	49	728166	105399139	22731		PS-H208278_S247.mapped.primertrimmed.sorted.bam	PS-H208278_S247.primertrimmed.consensus.fa
259	PS-H208279	Female	11	Al-Khalil	Al-Khalil	2021-08-14	2021-08-01	No/Unknown	Positive	19	AY.122.1	192963	TRUE	TRUE	Delta (B.1.617.2-like)	0.3.17	1	0	0	Ambiguous_content:0.03	v0.1.10	FALSE	4.0.6	v1.2.127	Delta (B.1.617.2-like)	PUSHER-v1.9	353842	1711.1194X	98.69	47	353842	51139685	23556		PS-H208279_S303.mapped.primertrimmed.sorted.bam	PS-H208279_S303.primertrimmed.consensus.fa
260	PS-H208280	Female	10	Al-Khalil	Al-Khalil	2021-08-14	2021-08-01	No/Unknown	Positive	23	AY.122.1	72914	TRUE	TRUE	Delta (B.1.617.2-like)	0.3.17	1	0	0	Ambiguous_content:0.06	v0.1.10	FALSE	4.0.6	v1.2.127	Delta (B.1.617.2-like)	PUSHER-v1.9	139582	667.5604X	95.07	46	139582	19942929	6502		PS-H208280_S311.mapped.primertrimmed.sorted.bam	PS-H208280_S311.primertrimmed.consensus.fa
261	PS-H208281	Female	83	Al-Khalil	Al-Khalil	2021-08-14	2021-08-01	No/Unknown	Positive	23	AY.122.1	158814	TRUE	TRUE	Delta (B.1.617.2-like)	0.3.17	1	0	0	Ambiguous_content:0.05	v0.1.10	FALSE	4.0.6	v1.2.127	Delta (B.1.617.2-like)	PUSHER-v1.9	315408	1513.8932X	96.65	48	315408	45231784	14771		PS-H208281_S306.mapped.primertrimmed.sorted.bam	PS-H208281_S306.primertrimmed.consensus.fa
262	PS-H208415	Female	13	Al-Khalil	Al-Khalil	2021-08-14	2021-08-01	No/Unknown	Positive	22	B.1.617.2	18755	FALSE	TRUE	Delta (B.1.617.2-like)	0.3.17	0.69	0		Ambiguous_content:0.4	v0.1.10	FALSE	4.0.6	v1.2.127	Delta (B.1.617.2-like)	SCORPIO_v0.1.10	41577	189.8632X	60.18	28	41577	5672620	2122		PS-H208415_S279.mapped.primertrimmed.sorted.bam	PS-H208415_S279.primertrimmed.consensus.fa
263	PS-H209160	Male	33	Al-Khalil	Al-Khalil	2021-08-15	2021-08-01	No/Unknown	Positive	24	B.1.617.2	107214	TRUE	TRUE	Delta (B.1.617.2-like)	0.3.17	1	0	0.5	Ambiguous_content:0.02	v0.1.10	FALSE	4.0.6	v1.2.127	Delta (B.1.617.2-like)	PUSHER-v1.9	194164	936.8373X	99.38	47	194164	27997007	22731		PS-H209160_S296.mapped.primertrimmed.sorted.bam	PS-H209160_S296.primertrimmed.consensus.fa
264	PS-H209292	Female	19	Al-Khalil	Al-Khalil	2021-08-15	2021-08-01	No/Unknown	Positive	17	AY.122	122688	TRUE	TRUE	Delta (B.1.617.2-like)	0.3.17	1	0	0	Ambiguous_content:0.02	v0.1.10	FALSE	4.0.6	v1.2.127	Delta (B.1.617.2-like)	PUSHER-v1.9	227097	1094.8101X	98.79	55	227097	32694490	22731		PS-H209292_S289.mapped.primertrimmed.sorted.bam	PS-H209292_S289.primertrimmed.consensus.fa
265	PS-H209293	Female	14	Al-Khalil	Al-Khalil	2021-08-15	2021-08-01	No/Unknown	Positive	16	AY.122	309025	TRUE	TRUE	Delta (B.1.617.2-like)	0.3.17	1	0	0	Ambiguous_content:0.02	v0.1.10	FALSE	4.0.6	v1.2.127	Delta (B.1.617.2-like)	PUSHER-v1.9	547138	2653.6487X	99.54	56	547138	79242348	29756		PS-H209293_S297.mapped.primertrimmed.sorted.bam	PS-H209293_S297.primertrimmed.consensus.fa
266	PS-H209294	Male	59	Al-Khalil	Al-Khalil	2021-08-15	2021-08-01	No/Unknown	Positive	24	AY.122	18194	FALSE	TRUE	Delta (B.1.617.2-like)	0.3.17	0.92	0	0	Ambiguous_content:0.15	v0.1.10	FALSE	4.0.6	v1.2.127	Delta (B.1.617.2-like)	PUSHER-v1.9	37615	176.4596X	85.53	45	37615	5267925	5945		PS-H209294_S295.mapped.primertrimmed.sorted.bam	PS-H209294_S295.primertrimmed.consensus.fa
267	PS-H209299	Male	17	Al-Khalil	Al-Khalil	2021-08-15	2021-08-01	No/Unknown	Positive	21	AY.122	107064	TRUE	TRUE	Delta (B.1.617.2-like)	0.3.17	1	0	0	Ambiguous_content:0.05	v0.1.10	FALSE	4.0.6	v1.2.127	Delta (B.1.617.2-like)	PUSHER-v1.9	202661	974.2177X	96.32	43	202661	29102318	11548		PS-H209299_S313.mapped.primertrimmed.sorted.bam	PS-H209299_S313.primertrimmed.consensus.fa
268	PS-H209306	Male	17	Al-Khalil	Al-Khalil	2021-08-15	2021-08-01	No/Unknown	Positive	13	AY.122.1	455414	TRUE	TRUE	Delta (B.1.617.2-like)	0.3.17	1	0	0	Ambiguous_content:0.02	v0.1.10	FALSE	4.0.6	v1.2.127	Delta (B.1.617.2-like)	PUSHER-v1.9	779456	3795.7807X	99.56	47	779456	113393342	29765		PS-H209306_S312.mapped.primertrimmed.sorted.bam	PS-H209306_S312.primertrimmed.consensus.fa
269	PS-H209310	Male	45	Al-Khalil	Al-Khalil	2021-08-15	2021-08-01	No/Unknown	Positive	14	B.1.617.2	11295	FALSE	FALSE	Delta (B.1.617.2-like)	0.3.17	0.38	0		Ambiguous_content:0.68	v0.1.10	FALSE	4.0.6	v1.2.127	Delta (B.1.617.2-like)	SCORPIO_v0.1.10	28273	124.4951X	32.85	17	28273	3713706	1800		PS-H209310_S307.mapped.primertrimmed.sorted.bam	PS-H209310_S307.primertrimmed.consensus.fa
270	PS-H209548	Male	26	Al-Khalil	Al-Khalil	2021-08-16	2021-08-01	Outbound traveller	Positive	25	AY.106	187028	TRUE	TRUE	Delta (B.1.617.2-like)	0.3.17	1	0	0	Ambiguous_content:0.02	v0.1.10	FALSE	4.0.6	v1.2.127	Delta (B.1.617.2-like)	PUSHER-v1.9	324468	1578.7892X	99.56	50	324468	47164063	29765		PS-H209548-P1-F04_S268.mapped.primertrimmed.sorted.bam	PS-H209548-P1-F04_S268.primertrimmed.consensus.fa
271	PS-H209833	Female	NA	Al-Khalil	Al-Khalil	2021-08-16	2021-08-01	No/Unknown	Positive	28	B.1.617.2	11226	FALSE	TRUE	Delta (B.1.617.2-like)	0.3.17	0.54	0		Ambiguous_content:0.48	v0.1.10	FALSE	4.0.6	v1.2.127	Delta (B.1.617.2-like)	SCORPIO_v0.1.10	26696	119.7876X	52.64	21	26696	3577204	1909		PS-H209833_S259.mapped.primertrimmed.sorted.bam	PS-H209833_S259.primertrimmed.consensus.fa
272	PS-H209848	Male	18	Al-Khalil	Al-Khalil	2021-08-16	2021-08-01	No/Unknown	Positive	15	AY.122	3159	TRUE	TRUE	Delta (B.1.617.2-like)	0.3.17	0.92	0	0	Ambiguous_content:0.08	v0.1.10	FALSE	4.0.6	v1.2.127	Delta (B.1.617.2-like)	PUSHER-v1.9	10348	45.0331X	92.93	36	10348	1346046	4807		PS-H209848_S264.mapped.primertrimmed.sorted.bam	PS-H209848_S264.primertrimmed.consensus.fa
273	PS-H209854	Male	NA	Al-Khalil	Al-Khalil	2021-08-16	2021-08-01	No/Unknown	Positive	23	AY.106	114090	TRUE	TRUE	Delta (B.1.617.2-like)	0.3.17	1	0	0	Ambiguous_content:0.03	v0.1.10	FALSE	4.0.6	v1.2.127	Delta (B.1.617.2-like)	PUSHER-v1.9	209239	1012.2106X	98.03	48	209239	30247944	11548		PS-H209854_S253.mapped.primertrimmed.sorted.bam	PS-H209854_S253.primertrimmed.consensus.fa
274	PS-H209861	Female	56	Al-Khalil	Al-Khalil	2021-08-16	2021-08-01	No/Unknown	Positive	15	AY.122	374497	TRUE	TRUE	Delta (B.1.617.2-like)	0.3.17	1	0	0	Ambiguous_content:0.02	v0.1.10	FALSE	4.0.6	v1.2.127	Delta (B.1.617.2-like)	PUSHER-v1.9	714094	3433.4181X	99.54	56	714094	102544642	29756		PS-H209861_S256.mapped.primertrimmed.sorted.bam	PS-H209861_S256.primertrimmed.consensus.fa
275	PS-H209862	Female	26	Al-Khalil	Al-Khalil	2021-08-16	2021-08-01	No/Unknown	Positive	16	AY.122	761589	TRUE	TRUE	Delta (B.1.617.2-like)	0.3.17	1	0	0	Ambiguous_content:0.02	v0.1.10	FALSE	4.0.6	v1.2.127	Delta (B.1.617.2-like)	PUSHER-v1.9	1340099	6520.0792X	99.71	57	1340099	194707275	29801		PS-H209862_S243.mapped.primertrimmed.sorted.bam	PS-H209862_S243.primertrimmed.consensus.fa
276	PS-H209864	Female	24	Al-Khalil	Al-Khalil	2021-08-16	2021-08-01	No/Unknown	Positive	16	AY.121	90049	TRUE	TRUE	Delta (B.1.617.2-like)	0.3.17	1	0	0	Ambiguous_content:0.02	v0.1.10	FALSE	4.0.6	v1.2.127	Delta (B.1.617.2-like)	PUSHER-v1.9	159611	774.1637X	98.81	46	159611	23137484	22731		PS-H209864_S255.mapped.primertrimmed.sorted.bam	PS-H209864_S255.primertrimmed.consensus.fa
277	PS-H209921	Female	59	Al-Khalil	Al-Khalil	2021-08-16	2021-08-01	Outbound traveller	Positive	26	B.1.617.2	103928	TRUE	TRUE	Delta (B.1.617.2-like)	0.3.17	1	0	0.428571	Ambiguous_content:0.06	v0.1.10	FALSE	4.0.6	v1.2.127	Delta (B.1.617.2-like)	PUSHER-v1.9	191488	924.9958X	94.69	42	191488	27635179	11548		PS-H209921_S317.mapped.primertrimmed.sorted.bam	PS-H209921_S317.primertrimmed.consensus.fa
278	PS-H210394	Female	24	Al-Khalil	Al-Khalil	2021-08-17	2021-08-01	No/Unknown	Positive	19	AY.122	220480	TRUE	TRUE	Delta (B.1.617.2-like)	0.3.17	1	0	0	Ambiguous_content:0.02	v0.1.10	FALSE	4.0.6	v1.2.127	Delta (B.1.617.2-like)	PUSHER-v1.9	383089	1863.2033X	99.49	57	383089	55643805	22731		PS-H210394_S287.mapped.primertrimmed.sorted.bam	PS-H210394_S287.primertrimmed.consensus.fa
279	PS-H210396	Female	1	Al-Khalil	Al-Khalil	2021-08-17	2021-08-01	No/Unknown	Positive	23	AY.122	21721	TRUE	TRUE	Delta (B.1.617.2-like)	0.3.17	1	0	0	Ambiguous_content:0.03	v0.1.10	FALSE	4.0.6	v1.2.127	Delta (B.1.617.2-like)	PUSHER-v1.9	45641	220.2174X	98.46	52	45641	6577301	22731		PS-H210396_S282.mapped.primertrimmed.sorted.bam	PS-H210396_S282.primertrimmed.consensus.fa
280	PS-H210401	Female	16	Al-Khalil	Al-Khalil	2021-08-17	2021-08-01	No/Unknown	Positive	21	AY.122.1	243995	TRUE	TRUE	Delta (B.1.617.2-like)	0.3.17	1	0	0	Ambiguous_content:0.02	v0.1.10	FALSE	4.0.6	v1.2.127	Delta (B.1.617.2-like)	PUSHER-v1.9	444705	2149.1246X	99.02	49	444705	64221782	23659		PS-H210401_S288.mapped.primertrimmed.sorted.bam	PS-H210401_S288.primertrimmed.consensus.fa
281	PS-H210782	Female	32	Al-Khalil	Al-Khalil	2021-08-18	2021-08-01	Outbound traveller	Positive	28	AY.106	23296	FALSE	TRUE	Delta (B.1.617.2-like)	0.3.17	0.92	0	0	Ambiguous_content:0.13	v0.1.10	FALSE	4.0.6	v1.2.127	Delta (B.1.617.2-like)	PUSHER-v1.9	44268	212.5108X	87.77	41	44268	6348148	5945		PS-H210782_S284.mapped.primertrimmed.sorted.bam	PS-H210782_S284.primertrimmed.consensus.fa
282	PS-H210783	Female	62	Al-Khalil	Al-Khalil	2021-08-18	2021-08-01	Outbound traveller	Positive	24	B.1.617.2	79567	TRUE	TRUE	Delta (B.1.617.2-like)	0.3.17	1	0	0.5	Ambiguous_content:0.02	v0.1.10	FALSE	4.0.6	v1.2.127	Delta (B.1.617.2-like)	PUSHER-v1.9	144979	702.2699X	98.73	44	144979	20987854	22731		PS-H210783_S285.mapped.primertrimmed.sorted.bam	PS-H210783_S285.primertrimmed.consensus.fa
283	PS-H210810	NA	NA	Al-Khalil	Al-Khalil	2021-08-18	2021-08-01	No/Unknown	NA	NA	B.1.617.2	17814	FALSE	TRUE	Delta (B.1.617.2-like)	0.3.17	0.46	0		Ambiguous_content:0.35	v0.1.10	FALSE	4.0.6	v1.2.127	Delta (B.1.617.2-like)	SCORPIO_v0.1.10	37581	171.0658X	65.61	24	37581	5113664	3399		PS-H210810_S241.mapped.primertrimmed.sorted.bam	PS-H210810_S241.primertrimmed.consensus.fa
284	PS-H210968	Female	29	Al-Khalil	Al-Khalil	2021-08-18	2021-08-01	No/Unknown	Positive	25	AY.73	378544	TRUE	TRUE	Delta (B.1.617.2-like)	0.3.17	1	0	0	Ambiguous_content:0.02	v0.1.10	FALSE	4.0.6	v1.2.127	Delta (B.1.617.2-like)	PUSHER-v1.9	694837	3361.6165X	99.57	47	694837	100461351	29765		PS-H210968_S249.mapped.primertrimmed.sorted.bam	PS-H210968_S249.primertrimmed.consensus.fa
285	PS-H210970	Female	24	Al-Khalil	Al-Khalil	2021-08-18	2021-08-01	No/Unknown	Positive	22	AY.71	396606	TRUE	TRUE	Delta (B.1.617.2-like)	0.3.17	1	0	0	Ambiguous_content:0.02	v0.1.10	FALSE	4.0.6	v1.2.127	Delta (B.1.617.2-like)	PUSHER-v1.9	721026	3496.5542X	99.56	45	721026	104488139	29765		PS-H210970_S242.mapped.primertrimmed.sorted.bam	PS-H210970_S242.primertrimmed.consensus.fa
286	PS-H211231	Male	80	Al-Khalil	Al-Khalil	2021-08-19	2021-08-01	Outbound traveller	Positive	25	B.1.617.2	68017	TRUE	TRUE	Delta (B.1.617.2-like)	0.3.17	1	0	0	Ambiguous_content:0.06	v0.1.10	FALSE	4.0.6	v1.2.127	Delta (B.1.617.2-like)	PUSHER-v1.9	128907	620.3162X	94.62	41	128907	18532872	11548		PS-H211231_S294.mapped.primertrimmed.sorted.bam	PS-H211231_S294.primertrimmed.consensus.fa
287	PS-H211430	Male	41	Al-Khalil	Al-Khalil	2021-08-19	2021-08-01	No/Unknown	Positive	19	B.1.617.2	617130	TRUE	TRUE	Delta (B.1.617.2-like)	0.3.17	1	0	0	Ambiguous_content:0.02	v0.1.10	FALSE	4.0.6	v1.2.127	Delta (B.1.617.2-like)	PUSHER-v1.9	1068374	5218.5422X	99.57	46	1068374	155943126	29765		PS-H211430_S251.mapped.primertrimmed.sorted.bam	PS-H211430_S251.primertrimmed.consensus.fa
288	PS-H211434	Female	20	Al-Khalil	Al-Khalil	2021-08-19	2021-08-01	No/Unknown	Positive	21	B.1.617.2	79102	TRUE	TRUE	Delta (B.1.617.2-like)	0.3.17	1	0	0	Ambiguous_content:0.02	v0.1.10	FALSE	4.0.6	v1.2.127	Delta (B.1.617.2-like)	PUSHER-v1.9	147254	711.0147X	98.81	48	147254	21249339	22731		PS-H211434_S293.mapped.primertrimmed.sorted.bam	PS-H211434_S293.primertrimmed.consensus.fa
289	PS-H211436	Female	13	Al-Khalil	Al-Khalil	2021-08-19	2021-08-01	No/Unknown	Positive	26	B.1.617.2	57563	TRUE	TRUE	Delta (B.1.617.2-like)	0.3.17	1	0	0.428571	Ambiguous_content:0.06	v0.1.10	FALSE	4.0.6	v1.2.127	Delta (B.1.617.2-like)	PUSHER-v1.9	115513	548.3917X	95.41	44	115513	16385783	11641		PS-H211436_S267.mapped.primertrimmed.sorted.bam	PS-H211436_S267.primertrimmed.consensus.fa
290	PS-H211533	Male	54	Al-Khalil	Al-Khalil	2021-08-19	2021-08-01	No/Unknown	Positive	NA	AY.122.1	228432	TRUE	TRUE	Delta (B.1.617.2-like)	0.3.17	1	0	0	Ambiguous_content:0.03	v0.1.10	FALSE	4.0.6	v1.2.127	Delta (B.1.617.2-like)	PUSHER-v1.9	420133	2025.4154X	98.32	48	420133	60522063	16522		PS-H211533_S265.mapped.primertrimmed.sorted.bam	PS-H211533_S265.primertrimmed.consensus.fa
291	PS-H211534	Male	14	Al-Khalil	Al-Khalil	2021-08-19	2021-08-01	No/Unknown	Positive	NA	AY.122.1	732858	TRUE	TRUE	Delta (B.1.617.2-like)	0.3.17	1	0	0	Ambiguous_content:0.02	v0.1.10	FALSE	4.0.6	v1.2.127	Delta (B.1.617.2-like)	PUSHER-v1.9	1217918	5948.7214X	99.73	47	1217918	177697412	29813		PS-H211534_S260.mapped.primertrimmed.sorted.bam	PS-H211534_S260.primertrimmed.consensus.fa
292	PS-H211538	NA	NA	Al-Khalil	Al-Khalil	Exact date unknown	2021-08-01	No/Unknown	NA	NA	AY.122.1	528168	TRUE	TRUE	Delta (B.1.617.2-like)	0.3.17	1	0	0	Ambiguous_content:0.02	v0.1.10	FALSE	4.0.6	v1.2.127	Delta (B.1.617.2-like)	PUSHER-v1.9	974456	4729.5582X	99.07	48	974456	141326464	23556		PS-H211538_S240.mapped.primertrimmed.sorted.bam	PS-H211538_S240.primertrimmed.consensus.fa
293	PS-H211539	Male	1	Al-Khalil	Al-Khalil	2021-08-19	2021-08-01	No/Unknown	Positive	NA	AY.106	60779	TRUE	TRUE	Delta (B.1.617.2-like)	0.3.17	1	0	0	Ambiguous_content:0.08	v0.1.10	FALSE	4.0.6	v1.2.127	Delta (B.1.617.2-like)	PUSHER-v1.9	120875	578.7947X	93.55	45	120875	17288081	4304		PS-H211539_S298.mapped.primertrimmed.sorted.bam	PS-H211539_S298.primertrimmed.consensus.fa
294	PS-H211544	Male	13	Al-Khalil	Al-Khalil	2021-08-19	2021-08-01	No/Unknown	Positive	NA	AY.121	81999	TRUE	TRUE	Delta (B.1.617.2-like)	0.3.17	1	0	0	Ambiguous_content:0.05	v0.1.10	FALSE	4.0.6	v1.2.127	Delta (B.1.617.2-like)	PUSHER-v1.9	152970	735.8084X	96.49	45	152970	21992361	14294		PS-H211544_S281.mapped.primertrimmed.sorted.bam	PS-H211544_S281.primertrimmed.consensus.fa
295	PS-H212356	NA	NA	Al-Khalil	Al-Khalil	2021-08-19	2021-08-01	No/Unknown	NA	NA	AY.122.1	65415	FALSE	TRUE	Delta (B.1.617.2-like)	0.3.17	0.92	0	0	Ambiguous_content:0.15	v0.1.10	FALSE	4.0.6	v1.2.127	Delta (B.1.617.2-like)	PUSHER-v1.9	128754	615.2263X	85.7	47	128754	18372974	3654		PS-H212356_S315.mapped.primertrimmed.sorted.bam	PS-H212356_S315.primertrimmed.consensus.fa
296	PS-H212686	Male	4	Al-Khalil	Al-Khalil	2021-08-23	2021-08-01	No/Unknown	Positive	28	AY.121	81011	TRUE	TRUE	Delta (B.1.617.2-like)	0.3.17	1	0	0	Ambiguous_content:0.03	v0.1.10	FALSE	4.0.6	v1.2.127	Delta (B.1.617.2-like)	PUSHER-v1.9	149420	721.9711X	98.11	47	149420	21580736	11806		PS-H212686-P1-H04_S270.mapped.primertrimmed.sorted.bam	PS-H212686-P1-H04_S270.primertrimmed.consensus.fa
297	PS-H212687	Male	59	Al-Khalil	Al-Khalil	2021-08-23	2021-08-01	No/Unknown	Positive	27	B.1.617.2	62775	TRUE	TRUE	Delta (B.1.617.2-like)	0.3.17	1	0	0.428571	Ambiguous_content:0.07	v0.1.10	FALSE	4.0.6	v1.2.127	Delta (B.1.617.2-like)	PUSHER-v1.9	132672	623.9331X	94.1	42	132672	18637148	10302		PS-H212687_S321.mapped.primertrimmed.sorted.bam	PS-H212687_S321.primertrimmed.consensus.fa
298	PS-H212688	Female	13	Al-Khalil	Al-Khalil	2021-08-23	2021-08-01	No/Unknown	Positive	17	AY.106	82884	TRUE	TRUE	Delta (B.1.617.2-like)	0.3.17	0.92	0	0	Ambiguous_content:0.08	v0.1.10	FALSE	4.0.6	v1.2.127	Delta (B.1.617.2-like)	PUSHER-v1.9	164592	781.0296X	93.02	37	164592	23336707	7393		PS-H212688_S329.mapped.primertrimmed.sorted.bam	PS-H212688_S329.primertrimmed.consensus.fa
299	PS-H212689	Female	30	Al-Khalil	Al-Khalil	2021-08-23	2021-08-01	No/Unknown	Positive	23	B.1.617.2	176496	TRUE	TRUE	Delta (B.1.617.2-like)	0.3.17	1	0	0.5	Ambiguous_content:0.04	v0.1.10	FALSE	4.0.6	v1.2.127	Delta (B.1.617.2-like)	PUSHER-v1.9	331343	1601.919X	97.54	45	331343	47878538	10914		PS-H212689_S143.mapped.primertrimmed.sorted.bam	PS-H212689_S143.primertrimmed.consensus.fa
300	PS-H212693	Male	49	Al-Khalil	Al-Khalil	2021-08-23	2021-08-01	No/Unknown	Positive	26	B.1.617.2	95165	TRUE	TRUE	Delta (B.1.617.2-like)	0.3.17	1	0	0.666667	Ambiguous_content:0.03	v0.1.10	FALSE	4.0.6	v1.2.127	Delta (B.1.617.2-like)	PUSHER-v1.9	181711	872.766X	97.73	42	181711	26082102	16116		PS-H212693_S318.mapped.primertrimmed.sorted.bam	PS-H212693_S318.primertrimmed.consensus.fa
301	PS-H212727	Female	38	Al-Khalil	Al-Khalil	2021-08-22	2021-08-01	No/Unknown	Positive	27	AY.106	118060	TRUE	TRUE	Delta (B.1.617.2-like)	0.3.17	1	0	0	Ambiguous_content:0.04	v0.1.10	FALSE	4.0.6	v1.2.127	Delta (B.1.617.2-like)	PUSHER-v1.9	216251	1045.8957X	96.76	47	216251	31256204	7439		PS-H212727_S269.mapped.primertrimmed.sorted.bam	PS-H212727_S269.primertrimmed.consensus.fa
302	PS-H212771	Male	22	Al-Khalil	Al-Khalil	2021-08-22	2021-08-01	No/Unknown	Positive	17	B.1.617.2	19480	TRUE	TRUE	Delta (B.1.617.2-like)	0.3.17	1	0	0.5	Ambiguous_content:0.04	v0.1.10	FALSE	4.0.6	v1.2.127	Delta (B.1.617.2-like)	PUSHER-v1.9	39632	191.9231X	96.94	42	39632	5736304	10894		PS-H212771_S188.mapped.primertrimmed.sorted.bam	PS-H212771_S188.primertrimmed.consensus.fa
303	PS-H212775	Female	62	Al-Khalil	Al-Khalil	2021-08-22	2021-08-01	No/Unknown	Positive	25	AY.106	10612	FALSE	TRUE	Delta (B.1.617.2-like)	0.3.17	0.77	0	0	Ambiguous_content:0.27	v0.1.10	FALSE	4.0.6	v1.2.127	Delta (B.1.617.2-like)	PUSHER-v1.9	20725	98.7728X	73.64	31	20725	2950480	4010		PS-H212775_S202.mapped.primertrimmed.sorted.bam	PS-H212775_S202.primertrimmed.consensus.fa
304	PS-H212778	Male	18	Al-Khalil	Al-Khalil	2021-08-22	2021-08-01	No/Unknown	Positive	30	B.1.617.2	3062	FALSE	FALSE	Delta (B.1.617.2-like)	0.3.17	0.38	0		Ambiguous_content:0.6	v0.1.10	FALSE	4.0.6	v1.2.127	Delta (B.1.617.2-like)	SCORPIO_v0.1.10	6902	32.652X	40.84	14	6902	975320	1800		PS-H212778_S186.mapped.primertrimmed.sorted.bam	PS-H212778_S186.primertrimmed.consensus.fa
305	PS-H212816	Female	48	Al-Khalil	Al-Khalil	2021-08-22	2021-08-01	No/Unknown	Positive	29	AY.121	32968	FALSE	TRUE	Delta (B.1.617.2-like)	0.3.17	0.92	0	0	Ambiguous_content:0.14	v0.1.10	FALSE	4.0.6	v1.2.127	Delta (B.1.617.2-like)	PUSHER-v1.9	62558	299.7489X	86.09	38	62558	8959504	4207		PS-H212816_S179.mapped.primertrimmed.sorted.bam	PS-H212816_S179.primertrimmed.consensus.fa
306	PS-H212950	Female	28	Al-Khalil	Al-Khalil	2021-08-22	2021-08-01	Outbound traveller	Positive	29	AY.122	187107	TRUE	TRUE	Delta (B.1.617.2-like)	0.3.17	1	0	0	Ambiguous_content:0.07	v0.1.10	FALSE	4.0.6	v1.2.127	Delta (B.1.617.2-like)	PUSHER-v1.9	359652	1723.9945X	93.92	48	359652	51488527	6502		PS-H212950_S328.mapped.primertrimmed.sorted.bam	PS-H212950_S328.primertrimmed.consensus.fa
307	PS-H212975	Female	36	Al-Khalil	Al-Khalil	2021-08-22	2021-08-01	No/Unknown	Positive	23	B.1.617.2	57688	TRUE	TRUE	Delta (B.1.617.2-like)	0.3.17	1	0	0.4	Ambiguous_content:0.08	v0.1.10	FALSE	4.0.6	v1.2.127	Delta (B.1.617.2-like)	PUSHER-v1.9	119649	569.3977X	92.43	39	119649	17015273	10302		PS-H212975-P2-A06_S183.mapped.primertrimmed.sorted.bam	PS-H212975-P2-A06_S183.primertrimmed.consensus.fa
308	PS-H212976	Female	50	Al-Khalil	Al-Khalil	2021-08-22	2021-08-01	No/Unknown	Positive	21	AY.46.6	14681	TRUE	TRUE	Delta (B.1.617.2-like)	0.3.17	0.92	0	0	Ambiguous_content:0.08	v0.1.10	FALSE	4.0.6	v1.2.127	No result	PUSHER-v1.9	26633	128.9387X	92.66	37	26633	3853446	5945		PS-H212976-P2-G04_S173.mapped.primertrimmed.sorted.bam	PS-H212976-P2-G04_S173.primertrimmed.consensus.fa
309	PS-H212977	Male	19	Al-Khalil	Al-Khalil	2021-08-22	2021-08-01	No/Unknown	Positive	23	B.1.617.2	149066	TRUE	TRUE	Delta (B.1.617.2-like)	0.3.17	1	0	0	Ambiguous_content:0.03	v0.1.10	FALSE	4.0.6	v1.2.127	Delta (B.1.617.2-like)	PUSHER-v1.9	266781	1301.5696X	98.03	43	266781	38899739	17760		PS-H212977_S175.mapped.primertrimmed.sorted.bam	PS-H212977_S175.primertrimmed.consensus.fa
310	PS-H212978	Female	18	Al-Khalil	Al-Khalil	2021-08-22	2021-08-01	No/Unknown	Positive	22	AY.106	50766	FALSE	TRUE	Delta (B.1.617.2-like)	0.3.17	0.85	0	0	Ambiguous_content:0.17	v0.1.10	FALSE	4.0.6	v1.2.127	Delta (B.1.617.2-like)	PUSHER-v1.9	98685	471.6544X	84.07	36	98685	14090573	4184		PS-H212978_S201.mapped.primertrimmed.sorted.bam	PS-H212978_S201.primertrimmed.consensus.fa
311	PS-H212979	Female	16	Al-Khalil	Al-Khalil	2021-08-22	2021-08-01	No/Unknown	Positive	25	AY.106	124821	TRUE	TRUE	Delta (B.1.617.2-like)	0.3.17	0.92	0	0	Ambiguous_content:0.09	v0.1.10	FALSE	4.0.6	v1.2.127	Delta (B.1.617.2-like)	PUSHER-v1.9	247020	1180.1038X	92.09	39	247020	35234523	7393		PS-H212979_S324.mapped.primertrimmed.sorted.bam	PS-H212979_S324.primertrimmed.consensus.fa
312	PS-H212980	Female	22	Al-Khalil	Al-Khalil	2021-08-22	2021-08-01	No/Unknown	Positive	22	AY.112.3	55122	TRUE	TRUE	Delta (B.1.617.2-like)	0.3.17	0.92	0	0	Ambiguous_content:0.04	v0.1.10	FALSE	4.0.6	v1.2.127	No result	PUSHER-v1.9	113784	549.1146X	97	46	113784	16410094	18349		PS-H212980-P1-C05_S273.mapped.primertrimmed.sorted.bam	PS-H212980-P1-C05_S273.primertrimmed.consensus.fa
313	PS-H212981	Male	10	Al-Khalil	Al-Khalil	2021-08-22	2021-08-01	No/Unknown	Positive	31	B.1.617.2	5629	FALSE	TRUE	Delta (B.1.617.2-like)	0.3.17	0.46	0		Ambiguous_content:0.39	v0.1.10	FALSE	4.0.6	v1.2.127	Delta (B.1.617.2-like)	SCORPIO_v0.1.10	14672	65.1287X	61.36	21	14672	1944376	1885		PS-H212981_S151.mapped.primertrimmed.sorted.bam	PS-H212981_S151.primertrimmed.consensus.fa
314	PS-H212982	Female	39	Al-Khalil	Al-Khalil	2021-08-22	2021-08-01	No/Unknown	Positive	32	B.1.617.2	13593	FALSE	TRUE	Delta (B.1.617.2-like)	0.3.17	0.92	0		Ambiguous_content:0.34	v0.1.10	FALSE	4.0.6	v1.2.127	Delta (B.1.617.2-like)	SCORPIO_v0.1.10	29179	131.7831X	65.94	31	29179	3930269	3789		PS-H212982_S325.mapped.primertrimmed.sorted.bam	PS-H212982_S325.primertrimmed.consensus.fa
315	PS-H212983	Female	14	Al-Khalil	Al-Khalil	2021-08-22	2021-08-01	No/Unknown	Positive	22	B.1.617.2	93955	TRUE	TRUE	Delta (B.1.617.2-like)	0.3.17	0.92	0	0.333333	Ambiguous_content:0.07	v0.1.10	FALSE	4.0.6	v1.2.127	Delta (B.1.617.2-like)	PUSHER-v1.9	173086	836.4697X	93.76	39	173086	24991639	6033		PS-H212983_S170.mapped.primertrimmed.sorted.bam	PS-H212983_S170.primertrimmed.consensus.fa
316	PS-H212984	Male	11	Al-Khalil	Al-Khalil	2021-08-22	2021-08-01	No/Unknown	Positive	18	B.1.617.2	54641	TRUE	TRUE	Delta (B.1.617.2-like)	0.3.17	1	0	0.5	Ambiguous_content:0.04	v0.1.10	FALSE	4.0.6	v1.2.127	Delta (B.1.617.2-like)	PUSHER-v1.9	100441	483.7518X	96.72	43	100441	14454986	10914		PS-H212984_S174.mapped.primertrimmed.sorted.bam	PS-H212984_S174.primertrimmed.consensus.fa
317	PS-H213010	Female	49	Al-Khalil	Al-Khalil	2021-08-22	2021-08-01	No/Unknown	Positive	25	AY.106	76860	TRUE	TRUE	Delta (B.1.617.2-like)	0.3.17	1	0	0	Ambiguous_content:0.08	v0.1.10	FALSE	4.0.6	v1.2.127	Delta (B.1.617.2-like)	PUSHER-v1.9	152763	730.7776X	92.46	41	152763	21834695	6145		PS-H213010_S184.mapped.primertrimmed.sorted.bam	PS-H213010_S184.primertrimmed.consensus.fa
318	PS-H213012	Male	45	Al-Khalil	Al-Khalil	2021-08-22	2021-08-01	No/Unknown	Positive	19	B.1.617.2	67216	TRUE	TRUE	Delta (B.1.617.2-like)	0.3.17	1	0	0.5	Ambiguous_content:0.02	v0.1.10	FALSE	4.0.6	v1.2.127	Delta (B.1.617.2-like)	PUSHER-v1.9	123557	596.3569X	98.98	48	123557	17822164	22731		PS-H213012_S330.mapped.primertrimmed.sorted.bam	PS-H213012_S330.primertrimmed.consensus.fa
319	PS-H213020	NA	NA	NA	Al-Khalil	Exact date unknown	2021-08-01	No/Unknown	NA	NA	AY.122.1	356495	TRUE	TRUE	Delta (B.1.617.2-like)	0.3.17	1	0	0	Ambiguous_content:0.03	v0.1.10	FALSE	4.0.6	v1.2.127	No result	PUSHER-v1.9	637154	3096.5552X	98.54	48	637154	92544300	16522		PS-H213020-P1-F02_S252.mapped.primertrimmed.sorted.bam	PS-H213020-P1-F02_S252.primertrimmed.consensus.fa
320	PS-H213021	Male	24	Al-Khalil	Al-Khalil	2021-08-22	2021-08-01	No/Unknown	Positive	20	AY.122	55037	TRUE	TRUE	Delta (B.1.617.2-like)	0.3.17	1	0	0	Ambiguous_content:0.04	v0.1.10	FALSE	4.0.6	v1.2.127	Delta (B.1.617.2-like)	PUSHER-v1.9	101514	490.7089X	97.03	45	101514	14663850	10914		PS-H213021_S200.mapped.primertrimmed.sorted.bam	PS-H213021_S200.primertrimmed.consensus.fa
321	PS-H213022	Male	17	Al-Khalil	Al-Khalil	2021-08-22	2021-08-01	No/Unknown	Positive	19	AY.122	30375	TRUE	TRUE	Delta (B.1.617.2-like)	0.3.17	1	0	0	Ambiguous_content:0.04	v0.1.10	FALSE	4.0.6	v1.2.127	Delta (B.1.617.2-like)	PUSHER-v1.9	62951	304.3427X	97.03	44	62951	9095211	10914		PS-H213022_S171.mapped.primertrimmed.sorted.bam	PS-H213022_S171.primertrimmed.consensus.fa
322	PS-H213041	Female	44	Al-Khalil	Al-Khalil	2021-08-22	2021-08-01	No/Unknown	Positive	20	AY.124	12848	FALSE	TRUE	Delta (B.1.617.2-like)	0.3.17	0.85	0	0	Ambiguous_content:0.11	v0.1.10	FALSE	4.0.6	v1.2.127	Delta (B.1.617.2-like)	PUSHER-v1.9	27003	130.3169X	89.9	38	27003	3894125	4830		PS-H213041_S169.mapped.primertrimmed.sorted.bam	PS-H213041_S169.primertrimmed.consensus.fa
323	PS-H213042	Female	16	Al-Khalil	Al-Khalil	2021-08-22	2021-08-01	No/Unknown	Positive	17	AY.124	303225	TRUE	TRUE	Delta (B.1.617.2-like)	0.3.17	1	0	0	Ambiguous_content:0.02	v0.1.10	FALSE	4.0.6	v1.2.127	Delta (B.1.617.2-like)	PUSHER-v1.9	543159	2648.4498X	99.56	51	543159	79159066	29765		PS-H213042_S167.mapped.primertrimmed.sorted.bam	PS-H213042_S167.primertrimmed.consensus.fa
324	PS-H213043	Male	17	Al-Khalil	Al-Khalil	2021-08-22	2021-08-01	No/Unknown	Positive	32	B.1.617.2	2003	FALSE	FALSE	Delta (B.1.617.2-like)	0.3.17	0.38	0		Ambiguous_content:0.65	v0.1.10	FALSE	4.0.6	v1.2.127	Delta (B.1.617.2-like)	SCORPIO_v0.1.10	5938	26.5271X	35.61	12	5938	791552	1066		PS-H213043_S178.mapped.primertrimmed.sorted.bam	PS-H213043_S178.primertrimmed.consensus.fa
325	PS-H213050	Male	50	Al-Khalil	Al-Khalil	2021-08-22	2021-08-01	No/Unknown	Positive	30	B.1.617.2	5088	FALSE	FALSE	Delta (B.1.617.2-like)	0.3.17	0.77	0		Ambiguous_content:0.51	v0.1.10	FALSE	4.0.6	v1.2.127	Delta (B.1.617.2-like)	SCORPIO_v0.1.10	11668	53.6671X	49.38	24	11668	1603405	2437		PS-H213050_S182.mapped.primertrimmed.sorted.bam	PS-H213050_S182.primertrimmed.consensus.fa
326	PS-H213051	Female	15	Al-Khalil	Al-Khalil	2021-08-22	2021-08-01	No/Unknown	Positive	16	AY.122	170580	TRUE	TRUE	Delta (B.1.617.2-like)	0.3.17	1	0	0	Ambiguous_content:0.02	v0.1.10	FALSE	4.0.6	v1.2.127	Delta (B.1.617.2-like)	PUSHER-v1.9	306893	1487.5588X	99.64	47	306893	44440923	29788		PS-H213051_S326.mapped.primertrimmed.sorted.bam	PS-H213051_S326.primertrimmed.consensus.fa
327	PS-H213052	Female	13	Al-Khalil	Al-Khalil	2021-08-22	2021-08-01	No/Unknown	Positive	15	AY.122	97070	TRUE	TRUE	Delta (B.1.617.2-like)	0.3.17	1	0	0	Ambiguous_content:0.02	v0.1.10	FALSE	4.0.6	v1.2.127	Delta (B.1.617.2-like)	PUSHER-v1.9	161383	783.321X	99.56	45	161383	23390554	29765		PS-H213052_S331.mapped.primertrimmed.sorted.bam	PS-H213052_S331.primertrimmed.consensus.fa
328	PS-H213054	Male	18	Al-Khalil	Al-Khalil	2021-08-22	2021-08-01	No/Unknown	Positive	16	AY.122	130130	TRUE	TRUE	Delta (B.1.617.2-like)	0.3.17	1	0	0	Ambiguous_content:0.04	v0.1.10	FALSE	4.0.6	v1.2.127	Delta (B.1.617.2-like)	PUSHER-v1.9	228577	1112.0948X	97.03	45	228577	33238100	10914		PS-H213054_S168.mapped.primertrimmed.sorted.bam	PS-H213054_S168.primertrimmed.consensus.fa
329	PS-H213063	Male	45	Al-Khalil	Al-Khalil	2021-08-22	2021-08-01	No/Unknown	Positive	29	AY.126	178316	TRUE	TRUE	Delta (B.1.617.2-like)	0.3.17	1	0	0	Ambiguous_content:0.07	v0.1.10	FALSE	4.0.6	v1.2.127	Delta (B.1.617.2-like)	PUSHER-v1.9	332570	1607.4824X	93.45	49	332570	47975704	7738		PS-H213063_S154.mapped.primertrimmed.sorted.bam	PS-H213063_S154.primertrimmed.consensus.fa
330	PS-H213067	Female	42	Al-Khalil	Al-Khalil	2021-08-22	2021-08-01	No/Unknown	Positive	21	AY.106	366173	TRUE	TRUE	Delta (B.1.617.2-like)	0.3.17	1	0	0	Ambiguous_content:0.02	v0.1.10	FALSE	4.0.6	v1.2.127	Delta (B.1.617.2-like)	PUSHER-v1.9	644080	3139.386X	99.56	51	644080	93827036	29765		PS-H213067_S1.mapped.primertrimmed.sorted.bam	PS-H213067_S1.primertrimmed.consensus.fa
331	PS-H213086	NA	NA	Al-Khalil	Al-Khalil	2021-08-22	2021-08-01	No/Unknown	NA	NA	B.1.617.2	20691	FALSE	TRUE	Delta (B.1.617.2-like)	0.3.17	0.85	0		Ambiguous_content:0.37	v0.1.10	FALSE	4.0.6	v1.2.127	Delta (B.1.617.2-like)	SCORPIO_v0.1.10	47408	217.9165X	63.32	31	47408	6513360	2079		PS-H213086_S157.mapped.primertrimmed.sorted.bam	PS-H213086_S157.primertrimmed.consensus.fa
332	PS-H213087	NA	NA	Al-Khalil	Al-Khalil	2021-08-22	2021-08-01	No	NA	NA	B.1.617.2	16797	FALSE	FALSE	Delta (B.1.617.2-like)	0.3.17	0.62	0		Ambiguous_content:0.65	v0.1.10	FALSE	4.0.6	v1.2.127	Delta (B.1.617.2-like)	SCORPIO_v0.1.10	39131	176.327X	34.53	16	39131	5272379	625		PS-H213087_S153.mapped.primertrimmed.sorted.bam	PS-H213087_S153.primertrimmed.consensus.fa
333	PS-H213385	Female	26	Al-Khalil	Al-Khalil	2021-08-23	2021-08-01	Outbound traveller	Positive	22	B.1.617.2	329510	TRUE	TRUE	Delta (B.1.617.2-like)	0.3.17	1	0	0	Ambiguous_content:0.02	v0.1.10	FALSE	4.0.6	v1.2.127	Delta (B.1.617.2-like)	PUSHER-v1.9	608776	2947.8555X	99.56	51	608776	88100671	29765		PS-H213385_S323.mapped.primertrimmed.sorted.bam	PS-H213385_S323.primertrimmed.consensus.fa
334	PS-H213413	Male	30	Al-Khalil	Al-Khalil	2021-08-23	2021-08-01	Outbound traveller	Positive	29	B.1.617.2	41680	FALSE	TRUE	Delta (B.1.617.2-like)	0.3.17	0.92	0	0.5	Ambiguous_content:0.15	v0.1.10	FALSE	4.0.6	v1.2.127	Delta (B.1.617.2-like)	PUSHER-v1.9	88546	417.1407X	86.09	47	88546	12462673	4745		PS-H213413_S322.mapped.primertrimmed.sorted.bam	PS-H213413_S322.primertrimmed.consensus.fa
335	PS-H213455	Female	40	Al-Khalil	Al-Khalil	2021-08-23	2021-08-01	No/Unknown	Positive	23	AY.122	51906	TRUE	TRUE	Delta (B.1.617.2-like)	0.3.17	1	0	0	Ambiguous_content:0.05	v0.1.10	FALSE	4.0.6	v1.2.127	Delta (B.1.617.2-like)	PUSHER-v1.9	92258	447.8093X	96.25	49	92258	13383993	10914		PS-H213455_S172.mapped.primertrimmed.sorted.bam	PS-H213455_S172.primertrimmed.consensus.fa
336	PS-H213492	Male	40	Al-Khalil	Al-Khalil	2021-08-23	2021-08-01	No/Unknown	Positive	25	B.1.617.2	58798	TRUE	TRUE	Delta (B.1.617.2-like)	0.3.17	0.92	0	0	Ambiguous_content:0.03	v0.1.10	FALSE	4.0.6	v1.2.127	Delta (B.1.617.2-like)	PUSHER-v1.9	105723	511.7091X	97.94	46	105723	15292389	17948		PS-H213492_S197.mapped.primertrimmed.sorted.bam	PS-H213492_S197.primertrimmed.consensus.fa
337	PS-H213581	Male	47	Al-Khalil	Al-Khalil	2021-08-23	2021-08-01	No/Unknown	Positive	19	AY.122	20511	TRUE	TRUE	Delta (B.1.617.2-like)	0.3.17	1	0	0	Ambiguous_content:0.04	v0.1.10	FALSE	4.0.6	v1.2.127	No result	PUSHER-v1.9	37027	179.4729X	97	55	37027	5361344	10914		PS-H213581-P2-F07_S196.mapped.primertrimmed.sorted.bam	PS-H213581-P2-F07_S196.primertrimmed.consensus.fa
338	PS-H213622	Female	57	Al-Khalil	Al-Khalil	2021-08-23	2021-08-01	No/Unknown	Positive	27	AY.106	159223	TRUE	TRUE	Delta (B.1.617.2-like)	0.3.17	0.92	0	0	Ambiguous_content:0.09	v0.1.10	FALSE	4.0.6	v1.2.127	Delta (B.1.617.2-like)	PUSHER-v1.9	304043	1464.1514X	92.27	44	304043	43748599	5988		PS-H213622_S156.mapped.primertrimmed.sorted.bam	PS-H213622_S156.primertrimmed.consensus.fa
339	PS-H213636	Male	17	Al-Khalil	Al-Khalil	2021-08-23	2021-08-01	No/Unknown	Positive	17	B.1.617.2	23317	TRUE	TRUE	Delta (B.1.617.2-like)	0.3.17	1	0	0	Ambiguous_content:0.02	v0.1.10	FALSE	4.0.6	v1.2.127	Delta (B.1.617.2-like)	PUSHER-v1.9	44073	212.8341X	98.75	40	44073	6360198	17948		PS-H213636_S163.mapped.primertrimmed.sorted.bam	PS-H213636_S163.primertrimmed.consensus.fa
340	PS-H213637	Male	20	Al-Khalil	Al-Khalil	2021-08-23	2021-08-01	No/Unknown	Positive	22	B.1.617.2	173720	TRUE	TRUE	Delta (B.1.617.2-like)	0.3.17	1	0	0	Ambiguous_content:0.02	v0.1.10	FALSE	4.0.6	v1.2.127	Delta (B.1.617.2-like)	PUSHER-v1.9	309813	1503.6631X	99.06	41	309813	44934518	17948		PS-H213637_S176.mapped.primertrimmed.sorted.bam	PS-H213637_S176.primertrimmed.consensus.fa
341	PS-H213684	NA	NA	Al-Khalil	Al-Khalil	Exact date unknown	2021-08-01	No/Unknown	NA	NA	AY.106	81919	FALSE	TRUE	Delta (B.1.617.2-like)	0.3.17	1	0	0.5	Ambiguous_content:0.13	v0.1.10	FALSE	4.0.6	v1.2.127	Delta (B.1.617.2-like)	PUSHER-v1.9	152529	735.6177X	87.59	37	152529	21981271	4459		PS-H213684_S191.mapped.primertrimmed.sorted.bam	PS-H213684_S191.primertrimmed.consensus.fa
342	PS-H213692	NA	NA	Al-Khalil	Al-Khalil	Exact date unknown	2021-08-01	No/Unknown	NA	NA	B.1.617.2	231657	TRUE	TRUE	Delta (B.1.617.2-like)	0.3.17	1	0	0.5	Ambiguous_content:0.04	v0.1.10	FALSE	4.0.6	v1.2.127	Delta (B.1.617.2-like)	PUSHER-v1.9	436274	2104.4516X	97.03	45	436274	62891519	10914		PS-H213692_S148.mapped.primertrimmed.sorted.bam	PS-H213692_S148.primertrimmed.consensus.fa
343	PS-H213694	NA	NA	Al-Khalil	Al-Khalil	Exact date unknown	2021-08-01	No/Unknown	NA	NA	AY.106	59116	FALSE	TRUE	Delta (B.1.617.2-like)	0.3.17	0.92	0	0	Ambiguous_content:0.17	v0.1.10	FALSE	4.0.6	v1.2.127	Delta (B.1.617.2-like)	PUSHER-v1.9	121372	576.1502X	83.09	34	121372	17216476	4105		PS-H213694_S159.mapped.primertrimmed.sorted.bam	PS-H213694_S159.primertrimmed.consensus.fa
344	PS-H214061	NA	NA	Al-Khalil	Al-Khalil	Exact date unknown	2021-08-01	No/Unknown	NA	NA	AY.122	364550	TRUE	TRUE	Delta (B.1.617.2-like)	0.3.17	1	0	0	Ambiguous_content:0.03	v0.1.10	FALSE	4.0.6	v1.2.127	Delta (B.1.617.2-like)	PUSHER-v1.9	664377	3223.9221X	98.37	55	664377	96301660	10914		PS-H214061_S146.mapped.primertrimmed.sorted.bam	PS-H214061_S146.primertrimmed.consensus.fa
345	PS-H214070	Female	14	Al-Khalil	Al-Khalil	2021-08-24	2021-08-01	No/Unknown	Positive	22	AY.122	305030	TRUE	TRUE	Delta (B.1.617.2-like)	0.3.17	1	0	0	Ambiguous_content:0.02	v0.1.10	FALSE	4.0.6	v1.2.127	Delta (B.1.617.2-like)	PUSHER-v1.9	566796	2742.721X	98.94	55	566796	81904068	22731		PS-H214070_S332.mapped.primertrimmed.sorted.bam	PS-H214070_S332.primertrimmed.consensus.fa
346	PS-H214078	Female	3	Al-Khalil	Al-Khalil	2021-08-24	2021-08-01	No/Unknown	Positive	23	AY.122	80037	TRUE	TRUE	Delta (B.1.617.2-like)	0.3.17	0.92	0	0	Ambiguous_content:0.1	v0.1.10	FALSE	4.0.6	v1.2.127	Delta (B.1.617.2-like)	PUSHER-v1.9	167492	795.1422X	90.41	46	167492	23735987	5945		PS-H214078_S147.mapped.primertrimmed.sorted.bam	PS-H214078_S147.primertrimmed.consensus.fa
347	PS-H214101	Male	35	Al-Khalil	Al-Khalil	2021-08-24	2021-08-01	No/Unknown	Positive	17	AY.122.1	259510	TRUE	TRUE	Delta (B.1.617.2-like)	0.3.17	1	0	0	Ambiguous_content:0.03	v0.1.10	FALSE	4.0.6	v1.2.127	Delta (B.1.617.2-like)	PUSHER-v1.9	461259	2234.0616X	97.98	51	461259	66765726	16522		PS-H214101_S144.mapped.primertrimmed.sorted.bam	PS-H214101_S144.primertrimmed.consensus.fa
348	PS-H214122	Male	42	Al-Khalil	Al-Khalil	2021-08-24	2021-08-01	No/Unknown	Positive	29	AY.122.1	105015	FALSE	TRUE	Delta (B.1.617.2-like)	0.3.17	0.92	0	0	Ambiguous_content:0.11	v0.1.10	FALSE	4.0.6	v1.2.127	Delta (B.1.617.2-like)	PUSHER-v1.9	213188	1014.4136X	89.77	50	213188	30311820	5945		PS-H214122_S161.mapped.primertrimmed.sorted.bam	PS-H214122_S161.primertrimmed.consensus.fa
349	PS-H214216	Male	6	Al-Khalil	Al-Khalil	2021-08-24	2021-08-01	No/Unknown	Positive	29	B.1.617.2	6689	FALSE	TRUE	Delta (B.1.617.2-like)	0.3.17	0.69	0		Ambiguous_content:0.47	v0.1.10	FALSE	4.0.6	v1.2.127	Delta (B.1.617.2-like)	SCORPIO_v0.1.10	15694	71.9046X	53.85	22	15694	2147186	1961		PS-H214216_S190.mapped.primertrimmed.sorted.bam	PS-H214216_S190.primertrimmed.consensus.fa
350	PS-H214217	Female	8	Al-Khalil	Al-Khalil	2021-08-24	2021-08-01	No/Unknown	Positive	23	B.1.617.2	270320	TRUE	TRUE	Delta (B.1.617.2-like)	0.3.17	1	0	0.5	Ambiguous_content:0.02	v0.1.10	FALSE	4.0.6	v1.2.127	No result	PUSHER-v1.9	508933	2459.794X	98.81	44	508933	73508583	22731		PS-H214217-P1-A11_S319.mapped.primertrimmed.sorted.bam	PS-H214217-P1-A11_S319.primertrimmed.consensus.fa
351	PS-H214218	Male	4	Al-Khalil	Al-Khalil	2021-08-24	2021-08-01	No/Unknown	Positive	26	B.1.617.2	32040	FALSE	TRUE	Delta (B.1.617.2-like)	0.3.17	0.85	0	0.659091	Ambiguous_content:0.29	v0.1.10	FALSE	4.0.6	v1.2.127	Delta (B.1.617.2-like)	PUSHER-v1.9	60779	293.7753X	72.33	34	60779	8778058	1771		PS-H214218_S206.mapped.primertrimmed.sorted.bam	PS-H214218_S206.primertrimmed.consensus.fa
352	PS-H214234	Female	31	Al-Khalil	Al-Khalil	2021-08-24	2021-08-01	Outbound traveller	Positive	25	AY.121	268919	TRUE	TRUE	Delta (B.1.617.2-like)	0.3.17	1	0	0	Ambiguous_content:0.03	v0.1.10	FALSE	4.0.6	v1.2.127	Delta (B.1.617.2-like)	PUSHER-v1.9	489958	2377.807X	97.8	47	489958	71086363	10914		PS-H214234_S152.mapped.primertrimmed.sorted.bam	PS-H214234_S152.primertrimmed.consensus.fa
353	PS-H214240	Male	41	Al-Khalil	Al-Khalil	2021-08-24	2021-08-01	No/Unknown	Positive	29	AY.106	22198	FALSE	TRUE	Delta (B.1.617.2-like)	0.3.17	0.92	0	0	Ambiguous_content:0.14	v0.1.10	FALSE	4.0.6	v1.2.127	Delta (B.1.617.2-like)	PUSHER-v1.9	41898	201.6687X	86.19	35	41898	6026918	4387		PS-H214240_S160.mapped.primertrimmed.sorted.bam	PS-H214240_S160.primertrimmed.consensus.fa
354	PS-H214265	Female	27	Al-Khalil	Al-Khalil	2021-08-24	2021-08-01	No/Unknown	Positive	21	AY.112.3	32467	TRUE	TRUE	Delta (B.1.617.2-like)	0.3.17	0.92	0	0	Ambiguous_content:0.05	v0.1.10	FALSE	4.0.6	v1.2.127	Delta (B.1.617.2-like)	PUSHER-v1.9	58621	284.3672X	95.97	49	58621	8498537	10914		PS-H214265_S166.mapped.primertrimmed.sorted.bam	PS-H214265_S166.primertrimmed.consensus.fa
355	PS-H214268	Female	7	Al-Khalil	Al-Khalil	2021-08-24	2021-08-01	Outbound traveller	Positive	22	AY.121	75429	FALSE	TRUE	Delta (B.1.617.2-like)	0.3.17	0.92	0	0	Ambiguous_content:0.12	v0.1.10	FALSE	4.0.6	v1.2.127	Delta (B.1.617.2-like)	PUSHER-v1.9	141607	676.1267X	88.97	39	141607	20207440	4241		PS-H214268_S150.mapped.primertrimmed.sorted.bam	PS-H214268_S150.primertrimmed.consensus.fa
356	PS-H214282	Female	42	Al-Khalil	Al-Khalil	2021-08-24	2021-08-01	No/Unknown	Positive	26	AY.106	8426	FALSE	TRUE	Delta (B.1.617.2-like)	0.3.17	0.92	0	0	Ambiguous_content:0.14	v0.1.10	FALSE	4.0.6	v1.2.127	Delta (B.1.617.2-like)	PUSHER-v1.9	17461	83.9063X	87	37	17461	2507736	4846		PS-H214282_S194.mapped.primertrimmed.sorted.bam	PS-H214282_S194.primertrimmed.consensus.fa
357	PS-H214284	Male	9	Al-Khalil	Al-Khalil	2021-08-24	2021-08-01	Outbound traveller	Positive	17	AY.121	53123	TRUE	TRUE	Delta (B.1.617.2-like)	0.3.17	1	0	0	Ambiguous_content:0.03	v0.1.10	FALSE	4.0.6	v1.2.127	Delta (B.1.617.2-like)	PUSHER-v1.9	94971	461.141X	98.41	46	94971	13782790	11548		PS-H214284_S165.mapped.primertrimmed.sorted.bam	PS-H214284_S165.primertrimmed.consensus.fa
358	PS-H214362	Male	18	Al-Khalil	Al-Khalil	2021-08-24	2021-08-01	No/Unknown	Positive	19	B.1.617.2	298401	TRUE	TRUE	Delta (B.1.617.2-like)	0.3.17	1	0	0	Ambiguous_content:0.02	v0.1.10	FALSE	4.0.6	v1.2.127	Delta (B.1.617.2-like)	PUSHER-v1.9	525436	2558.5928X	99.56	41	525436	76447683	29765		PS-H214362_S199.mapped.primertrimmed.sorted.bam	PS-H214362_S199.primertrimmed.consensus.fa
359	PS-H214366	Male	44	Al-Khalil	Al-Khalil	2021-08-24	2021-08-01	No/Unknown	Positive	27	AY.122.1	11468	FALSE	TRUE	Delta (B.1.617.2-like)	0.3.17	0.92	0	0	Ambiguous_content:0.24	v0.1.10	FALSE	4.0.6	v1.2.127	Delta (B.1.617.2-like)	PUSHER-v1.9	22226	105.7405X	76.39	35	22226	3159879	4010		PS-H214366_S193.mapped.primertrimmed.sorted.bam	PS-H214366_S193.primertrimmed.consensus.fa
360	PS-H214369	Female	19	Al-Khalil	Al-Khalil	2021-08-24	2021-08-01	No/Unknown	Positive	29	AY.122.1	14404	FALSE	TRUE	Delta (B.1.617.2-like)	0.3.17	0.77	0	0	Ambiguous_content:0.25	v0.1.10	FALSE	4.0.6	v1.2.127	Delta (B.1.617.2-like)	PUSHER-v1.9	31209	145.4868X	75.4	37	31209	4339592	2392		PS-H214369_S231.mapped.primertrimmed.sorted.bam	PS-H214369_S231.primertrimmed.consensus.fa
361	PS-H214371	Female	15	Al-Khalil	Al-Khalil	2021-08-24	2021-08-01	No/Unknown	Positive	19	B.1.617.2	401463	TRUE	TRUE	Delta (B.1.617.2-like)	0.3.17	1	0	0.5	Ambiguous_content:0.02	v0.1.10	FALSE	4.0.6	v1.2.127	Delta (B.1.617.2-like)	PUSHER-v1.9	693925	3368.483X	99.56	45	693925	100651629	29765		PS-H214371_S2.mapped.primertrimmed.sorted.bam	PS-H214371_S2.primertrimmed.consensus.fa
362	PS-H214373	Male	35	Al-Khalil	Al-Khalil	2021-08-24	2021-08-01	No/Unknown	Positive	20	AY.106	174312	TRUE	TRUE	Delta (B.1.617.2-like)	0.3.17	1	0	0	Ambiguous_content:0.02	v0.1.10	FALSE	4.0.6	v1.2.127	Delta (B.1.617.2-like)	PUSHER-v1.9	308643	1497.069X	98.81	52	308643	44740598	22731		PS-H214373_S158.mapped.primertrimmed.sorted.bam	PS-H214373_S158.primertrimmed.consensus.fa
363	PS-H214374	Male	18	Al-Khalil	Al-Khalil	2021-08-24	2021-08-01	No/Unknown	Positive	31	B.1.617.2	1817	FALSE	FALSE	Delta (B.1.617.2-like)	0.3.17	0.38	0		Ambiguous_content:0.65	v0.1.10	FALSE	4.0.6	v1.2.127	Delta (B.1.617.2-like)	SCORPIO_v0.1.10	4974	22.0979X	34.99	14	4974	659764	879		PS-H214374_S195.mapped.primertrimmed.sorted.bam	PS-H214374_S195.primertrimmed.consensus.fa
364	PS-H214384	Male	33	Al-Khalil	Al-Khalil	2021-08-24	2021-08-01	No/Unknown	Positive	25	AY.106	93130	TRUE	TRUE	Delta (B.1.617.2-like)	0.3.17	1	0	0	Ambiguous_content:0.03	v0.1.10	FALSE	4.0.6	v1.2.127	No result	PUSHER-v1.9	178686	856.6053X	97.95	49	178686	25600944	18622		PS-H214384-P1-E06_S283.mapped.primertrimmed.sorted.bam	PS-H214384-P1-E06_S283.primertrimmed.consensus.fa
365	PS-H214413	Male	19	Al-Khalil	Al-Khalil	2021-08-24	2021-08-01	No/Unknown	Positive	29	AY.106	10915	FALSE	TRUE	Delta (B.1.617.2-like)	0.3.17	0.92	0	0	Ambiguous_content:0.28	v0.1.10	FALSE	4.0.6	v1.2.127	Delta (B.1.617.2-like)	PUSHER-v1.9	23828	114.5456X	72.53	33	23828	3420664	3831		PS-H214413_S164.mapped.primertrimmed.sorted.bam	PS-H214413_S164.primertrimmed.consensus.fa
366	PS-H214415	Male	14	Al-Khalil	Al-Khalil	2021-08-24	2021-08-01	No/Unknown	Positive	27	AY.106	9715	TRUE	TRUE	Delta (B.1.617.2-like)	0.3.17	1	0	0	Ambiguous_content:0.09	v0.1.10	FALSE	4.0.6	v1.2.127	Delta (B.1.617.2-like)	PUSHER-v1.9	20841	99.7365X	91.66	43	20841	2980433	6393		PS-H214415_S177.mapped.primertrimmed.sorted.bam	PS-H214415_S177.primertrimmed.consensus.fa
367	PS-H214419	Male	18	Al-Khalil	Al-Khalil	2021-08-24	2021-08-01	No/Unknown	Positive	23	B.1.617.2	181366	TRUE	TRUE	Delta (B.1.617.2-like)	0.3.17	1	0	0.5	Ambiguous_content:0.04	v0.1.10	FALSE	4.0.6	v1.2.127	Delta (B.1.617.2-like)	PUSHER-v1.9	345225	1661.2155X	97.03	46	345225	49646117	10914		PS-H214419_S149.mapped.primertrimmed.sorted.bam	PS-H214419_S149.primertrimmed.consensus.fa
368	PS-H214432	Male	28	Al-Khalil	Al-Khalil	2021-08-24	2021-08-01	No/Unknown	Positive	31	B.1.617.2	16716	FALSE	TRUE	Delta (B.1.617.2-like)	0.3.17	0.69	0		Ambiguous_content:0.51	v0.1.10	FALSE	4.0.6	v1.2.127	Delta (B.1.617.2-like)	SCORPIO_v0.1.10	38854	175.1194X	50.11	33	38854	5230105	986		PS-H214432_S752.mapped.primertrimmed.sorted.bam	PS-H214432_S752.primertrimmed.consensus.fa
369	PS-H214678	Male	32	Al-Khalil	Al-Khalil	2021-08-25	2021-08-01	Outbound traveller	Positive	25	AY.122.1	363217	TRUE	TRUE	Delta (B.1.617.2-like)	0.3.17	0.92	0	0	Ambiguous_content:0.06	v0.1.10	FALSE	4.0.6	v1.2.127	Delta (B.1.617.2-like)	PUSHER-v1.9	711646	3455.7484X	94.85	45	711646	103264565	13717		PS-H214678_S246.mapped.primertrimmed.sorted.bam	PS-H214678_S246.primertrimmed.consensus.fa
370	PS-H214725	Female	76	Al-Khalil	Al-Khalil	2021-08-25	2021-08-01	No/Unknown	Positive	16	AY.106	767897	TRUE	TRUE	Delta (B.1.617.2-like)	0.3.17	1	0	0	Ambiguous_content:0.02	v0.1.10	FALSE	4.0.6	v1.2.127	Delta (B.1.617.2-like)	PUSHER-v1.9	1323318	6471.9007X	99.68	50	1323318	193400700	29798		PS-H214725_S239.mapped.primertrimmed.sorted.bam	PS-H214725_S239.primertrimmed.consensus.fa
371	PS-H214726	Female	30	Al-Khalil	Al-Khalil	2021-08-25	2021-08-01	No/Unknown	Positive	20	AY.106	871345	TRUE	TRUE	Delta (B.1.617.2-like)	0.3.17	1	0	0	Ambiguous_content:0.02	v0.1.10	FALSE	4.0.6	v1.2.127	Delta (B.1.617.2-like)	PUSHER-v1.9	1520253	7417.9699X	99.57	50	1520253	221654103	29765		PS-H214726_S248.mapped.primertrimmed.sorted.bam	PS-H214726_S248.primertrimmed.consensus.fa
372	PS-H214735	NA	NA	Al-Khalil	Al-Khalil	2021-08-25	2021-08-01	No/Unknown	NA	NA	AY.73	41164	TRUE	TRUE	Delta (B.1.617.2-like)	0.3.17	0.92	0	0	Ambiguous_content:0.04	v0.1.10	FALSE	4.0.6	v1.2.127	Delta (B.1.617.2-like)	PUSHER-v1.9	73442	356.1094X	97.06	43	73442	10644330	8830		PS-H214735_S204.mapped.primertrimmed.sorted.bam	PS-H214735_S204.primertrimmed.consensus.fa
373	PS-H214737	NA	NA	Al-Khalil	Al-Khalil	2021-08-25	2021-08-01	No/Unknown	NA	NA	AY.121	470811	TRUE	TRUE	Delta (B.1.617.2-like)	0.3.17	1	0	0	Ambiguous_content:0.02	v0.1.10	FALSE	4.0.6	v1.2.127	Delta (B.1.617.2-like)	PUSHER-v1.9	820779	4007.2964X	99.69	48	820779	119764867	29799		PS-H214737_S261.mapped.primertrimmed.sorted.bam	PS-H214737_S261.primertrimmed.consensus.fa
374	PS-H214748	Female	47	Al-Khalil	Al-Khalil	2021-08-25	2021-08-01	No/Unknown	Positive	26	AY.112.3	68454	TRUE	TRUE	Delta (B.1.617.2-like)	0.3.17	0.92	0	0	Ambiguous_content:0.03	v0.1.10	FALSE	4.0.6	v1.2.127	Delta (B.1.617.2-like)	PUSHER-v1.9	124342	601.0241X	97.75	48	124342	17960489	18349		PS-H214748_S292.mapped.primertrimmed.sorted.bam	PS-H214748_S292.primertrimmed.consensus.fa
375	PS-H214800	Female	32	Al-Khalil	Al-Khalil	2021-08-25	2021-08-01	No/Unknown	Positive	31	AY.122.1	80372	TRUE	TRUE	Delta (B.1.617.2-like)	0.3.17	1	0	0	Ambiguous_content:0.07	v0.1.10	FALSE	4.0.6	v1.2.127	Delta (B.1.617.2-like)	PUSHER-v1.9	154321	741.0822X	94.67	45	154321	22141968	6502		PS-H214800_S290.mapped.primertrimmed.sorted.bam	PS-H214800_S290.primertrimmed.consensus.fa
376	PS-H214812	Male	25	Al-Khalil	Al-Khalil	2021-08-25	2021-08-01	No/Unknown	Positive	30	AY.106	333730	TRUE	TRUE	Delta (B.1.617.2-like)	0.3.17	1	0	0	Ambiguous_content:0.02	v0.1.10	FALSE	4.0.6	v1.2.127	Delta (B.1.617.2-like)	PUSHER-v1.9	566389	2757.2341X	99.56	48	566389	82358008	29765		PS-H214812_S291.mapped.primertrimmed.sorted.bam	PS-H214812_S291.primertrimmed.consensus.fa
377	PS-H214949	Female	19	Al-Khalil	Al-Khalil	2021-08-25	2021-08-01	No/Unknown	Positive	24	B.1.617.2	128949	TRUE	TRUE	Delta (B.1.617.2-like)	0.3.17	1	0	0	Ambiguous_content:0.02	v0.1.10	FALSE	4.0.6	v1.2.127	Delta (B.1.617.2-like)	PUSHER-v1.9	235541	1140.8557X	98.85	44	235541	34093848	22731		PS-H214949_S310.mapped.primertrimmed.sorted.bam	PS-H214949_S310.primertrimmed.consensus.fa
378	PS-H214952	Male	6	Al-Khalil	Al-Khalil	2021-08-25	2021-08-01	No/Unknown	Positive	25	AY.122	140937	TRUE	TRUE	Delta (B.1.617.2-like)	0.3.17	1	0	0	Ambiguous_content:0.02	v0.1.10	FALSE	4.0.6	v1.2.127	Delta (B.1.617.2-like)	PUSHER-v1.9	257273	1245.8355X	99.34	55	257273	37212510	22731		PS-H214952_S276.mapped.primertrimmed.sorted.bam	PS-H214952_S276.primertrimmed.consensus.fa
379	PS-H214958	Female	17	Al-Khalil	Al-Khalil	2021-08-25	2021-08-01	No/Unknown	Positive	19	B.1.617.2	443152	TRUE	TRUE	Delta (B.1.617.2-like)	0.3.17	1	0	0.5	Ambiguous_content:0.02	v0.1.10	FALSE	4.0.6	v1.2.127	Delta (B.1.617.2-like)	PUSHER-v1.9	756867	3699.8355X	99.57	48	756867	110569143	29765		PS-H214958_S254.mapped.primertrimmed.sorted.bam	PS-H214958_S254.primertrimmed.consensus.fa
380	PS-H214960	Male	2	Al-Khalil	Al-Khalil	2021-08-25	2021-08-01	No/Unknown	Positive	32	AY.112.3	94881	TRUE	TRUE	Delta (B.1.617.2-like)	0.3.17	0.92	0	0	Ambiguous_content:0.08	v0.1.10	FALSE	4.0.6	v1.2.127	Delta (B.1.617.2-like)	PUSHER-v1.9	179693	860.4361X	93.17	44	179693	25696593	6426		PS-H214960_S743.mapped.primertrimmed.sorted.bam	PS-H214960_S743.primertrimmed.consensus.fa
381	PS-H214974	Female	13	Al-Khalil	Al-Khalil	2021-08-25	2021-08-01	No/Unknown	Positive	21	B.1.617.2	488050	TRUE	TRUE	Delta (B.1.617.2-like)	0.3.17	1	0	0.5	Ambiguous_content:0.02	v0.1.10	FALSE	4.0.6	v1.2.127	Delta (B.1.617.2-like)	PUSHER-v1.9	877165	4273.1061X	99.49	48	877165	127684299	22731		PS-H214974_S262.mapped.primertrimmed.sorted.bam	PS-H214974_S262.primertrimmed.consensus.fa
382	PS-H214993	Female	13	Al-Khalil	Al-Khalil	2021-08-25	2021-08-01	No/Unknown	Positive	22	AY.112.3	58945	TRUE	TRUE	Delta (B.1.617.2-like)	0.3.17	0.92	0	0	Ambiguous_content:0.03	v0.1.10	FALSE	4.0.6	v1.2.127	Delta (B.1.617.2-like)	PUSHER-v1.9	107890	523.6263X	98.25	49	107890	15649160	18349		PS-H214993_S258.mapped.primertrimmed.sorted.bam	PS-H214993_S258.primertrimmed.consensus.fa
383	PS-H215019	Male	4	Al-Khalil	Al-Khalil	2021-08-25	2021-08-01	No/Unknown	Positive	33	B.1.617.2	1633	FALSE	FALSE	Delta (B.1.617.2-like)	0.3.17	0.54	0		Ambiguous_content:0.69	v0.1.10	FALSE	4.0.6	v1.2.127	Delta (B.1.617.2-like)	SCORPIO_v0.1.10	3534	16.389X	31.06	14	3534	489267	1780		PS-H215019_S228.mapped.primertrimmed.sorted.bam	PS-H215019_S228.primertrimmed.consensus.fa
384	PS-H215028	Female	50	Al-Khalil	Al-Khalil	2021-08-25	2021-08-01	No/Unknown	Positive	33	AY.122	23174	FALSE	TRUE	Delta (B.1.617.2-like)	0.3.17	0.92	0	0	Ambiguous_content:0.27	v0.1.10	FALSE	4.0.6	v1.2.127	Delta (B.1.617.2-like)	PUSHER-v1.9	54680	258.2894X	73.74	41	54680	7697493	3823		PS-H215028_S221.mapped.primertrimmed.sorted.bam	PS-H215028_S221.primertrimmed.consensus.fa
385	PS-H215029	Female	21	Al-Khalil	Al-Khalil	2021-08-25	2021-08-01	No/Unknown	Positive	31	AY.122	15995	FALSE	TRUE	Delta (B.1.617.2-like)	0.3.17	0.92	0	0	Ambiguous_content:0.3	v0.1.10	FALSE	4.0.6	v1.2.127	Delta (B.1.617.2-like)	PUSHER-v1.9	32783	156.2603X	70.97	39	32783	4660883	3831		PS-H215029_S207.mapped.primertrimmed.sorted.bam	PS-H215029_S207.primertrimmed.consensus.fa
386	PS-H215031	Male	36	Al-Khalil	Al-Khalil	2021-08-25	2021-08-01	No/Unknown	Positive	27	B.1.617.2	17001	FALSE	TRUE	Delta (B.1.617.2-like)	0.3.17	0.62	0		Ambiguous_content:0.43	v0.1.10	FALSE	4.0.6	v1.2.127	Delta (B.1.617.2-like)	SCORPIO_v0.1.10	33324	161.176X	56.72	31	33324	4812853	977		PS-H215031_S230.mapped.primertrimmed.sorted.bam	PS-H215031_S230.primertrimmed.consensus.fa
387	PS-H215048	Male	57	Al-Khalil	Al-Khalil	2021-08-25	2021-08-01	No/Unknown	Positive	34	B.1.617.2	2544	FALSE	FALSE	Delta (B.1.617.2-like)	0.3.17	0.62	0		Ambiguous_content:0.6	v0.1.10	FALSE	4.0.6	v1.2.127	Delta (B.1.617.2-like)	SCORPIO_v0.1.10	5774	26.5565X	40.04	23	5774	792710	1542		PS-H215048_S226.mapped.primertrimmed.sorted.bam	PS-H215048_S226.primertrimmed.consensus.fa
388	PS-H215050	Female	19	Al-Khalil	Al-Khalil	2021-08-25	2021-08-01	No/Unknown	Positive	18	AY.122	9710	TRUE	TRUE	Delta (B.1.617.2-like)	0.3.17	0.92	0	0	Ambiguous_content:0.07	v0.1.10	FALSE	4.0.6	v1.2.127	Delta (B.1.617.2-like)	PUSHER-v1.9	17570	85.3925X	94.37	42	17570	2551482	8474		PS-H215050_S211.mapped.primertrimmed.sorted.bam	PS-H215050_S211.primertrimmed.consensus.fa
389	PS-H215051	Male	9	Al-Khalil	Al-Khalil	2021-08-25	2021-08-01	No/Unknown	Positive	18	AY.122	109499	TRUE	TRUE	Delta (B.1.617.2-like)	0.3.17	1	0	0	Ambiguous_content:0.02	v0.1.10	FALSE	4.0.6	v1.2.127	Delta (B.1.617.2-like)	PUSHER-v1.9	187132	913.6494X	99.47	46	187132	27289808	12221		PS-H215051_S224.mapped.primertrimmed.sorted.bam	PS-H215051_S224.primertrimmed.consensus.fa
390	PS-H215053	Male	24	Al-Khalil	Al-Khalil	2021-08-25	2021-08-01	No/Unknown	Positive	20	AY.122.1	18993	TRUE	TRUE	Delta (B.1.617.2-like)	0.3.17	1	0	0	Ambiguous_content:0.05	v0.1.10	FALSE	4.0.6	v1.2.127	Delta (B.1.617.2-like)	PUSHER-v1.9	32980	160.6621X	96.09	47	32980	4801937	10902		PS-H215053_S235.mapped.primertrimmed.sorted.bam	PS-H215053_S235.primertrimmed.consensus.fa
391	PS-H215056	Female	21	Al-Khalil	Al-Khalil	2021-08-25	2021-08-01	No/Unknown	Positive	19	AY.122.1	15196	TRUE	TRUE	Delta (B.1.617.2-like)	0.3.17	1	0	0	Ambiguous_content:0.05	v0.1.10	FALSE	4.0.6	v1.2.127	Delta (B.1.617.2-like)	PUSHER-v1.9	26245	127.5576X	95.93	48	26245	3812168	10914		PS-H215056_S234.mapped.primertrimmed.sorted.bam	PS-H215056_S234.primertrimmed.consensus.fa
392	PS-H215057	Female	35	Al-Khalil	Al-Khalil	2021-08-25	2021-08-01	No/Unknown	Positive	23	AY.122.1	316263	TRUE	TRUE	Delta (B.1.617.2-like)	0.3.17	1	0	0	Ambiguous_content:0.05	v0.1.10	FALSE	4.0.6	v1.2.127	Delta (B.1.617.2-like)	PUSHER-v1.9	602979	2912.5473X	96.17	50	602979	87045106	10914		PS-H215057_S216.mapped.primertrimmed.sorted.bam	PS-H215057_S216.primertrimmed.consensus.fa
393	PS-H215059	Male	41	Al-Khalil	Al-Khalil	2021-08-25	2021-08-01	No/Unknown	Positive	30	AY.121	116758	TRUE	TRUE	Delta (B.1.617.2-like)	0.3.17	1	0	0	Ambiguous_content:0.09	v0.1.10	FALSE	4.0.6	v1.2.127	Delta (B.1.617.2-like)	PUSHER-v1.9	219838	1063.6347X	91.68	44	219838	31797136	10302		PS-H215059_S215.mapped.primertrimmed.sorted.bam	PS-H215059_S215.primertrimmed.consensus.fa
394	PS-H215068	Female	32	Al-Khalil	Al-Khalil	2021-08-25	2021-08-01	No/Unknown	Positive	22	AY.106	159527	TRUE	TRUE	Delta (B.1.617.2-like)	0.3.17	1	0	0	Ambiguous_content:0.05	v0.1.10	FALSE	4.0.6	v1.2.127	Delta (B.1.617.2-like)	PUSHER-v1.9	293266	1417.2007X	96.13	49	293266	42353969	10914		PS-H215068_S214.mapped.primertrimmed.sorted.bam	PS-H215068_S214.primertrimmed.consensus.fa
395	PS-H215070	Male	27	Al-Khalil	Al-Khalil	2021-08-25	2021-08-01	No/Unknown	Positive	24	B.1.617.2	231887	TRUE	TRUE	Delta (B.1.617.2-like)	0.3.17	1	0	0	Ambiguous_content:0.03	v0.1.10	FALSE	4.0.6	v1.2.127	Delta (B.1.617.2-like)	PUSHER-v1.9	447091	2163.0568X	97.91	43	447091	64634040	11857		PS-H215070_S753.mapped.primertrimmed.sorted.bam	PS-H215070_S753.primertrimmed.consensus.fa
396	PS-H215071	Male	6	Al-Khalil	Al-Khalil	2021-08-25	2021-08-01	No/Unknown	Positive	27	B.1.617.2	134173	TRUE	TRUE	Delta (B.1.617.2-like)	0.3.17	1	0	0	Ambiguous_content:0.03	v0.1.10	FALSE	4.0.6	v1.2.127	Delta (B.1.617.2-like)	PUSHER-v1.9	251624	1217.6276X	98.44	42	251624	36388586	11710		PS-H215071_S751.mapped.primertrimmed.sorted.bam	PS-H215071_S751.primertrimmed.consensus.fa
397	PS-H215072	Female	5	Al-Khalil	Al-Khalil	2021-08-25	2021-08-01	No/Unknown	Positive	19	B.1.617.2	156919	TRUE	TRUE	Delta (B.1.617.2-like)	0.3.17	1	0	0	Ambiguous_content:0.02	v0.1.10	FALSE	4.0.6	v1.2.127	Delta (B.1.617.2-like)	PUSHER-v1.9	300978	1452.4961X	98.71	42	300978	43404803	11712		PS-H215072_S749.mapped.primertrimmed.sorted.bam	PS-H215072_S749.primertrimmed.consensus.fa
398	PS-H215295	Female	60	Al-Khalil	Al-Khalil	2021-08-26	2021-08-01	Outbound traveller	Positive	23	AY.73	58300	TRUE	TRUE	Delta (B.1.617.2-like)	0.3.17	1	0	0	Ambiguous_content:0.02	v0.1.10	FALSE	4.0.6	v1.2.127	Delta (B.1.617.2-like)	PUSHER-v1.9	106464	514.5912X	99.52	46	106464	15377108	23308		PS-H215295_S757.mapped.primertrimmed.sorted.bam	PS-H215295_S757.primertrimmed.consensus.fa
399	PS-H215349	Female	43	Al-Khalil	Al-Khalil	2021-08-26	2021-08-01	No/Unknown	Positive	24	B.1.617.2	134284	FALSE	TRUE	Delta (B.1.617.2-like)	0.3.17	0.69	0		Ambiguous_content:0.39	v0.1.10	FALSE	4.0.6	v1.2.127	Delta (B.1.617.2-like)	SCORPIO_v0.1.10	269117	1296.3285X	61.23	27	269117	38736645	1485		PS-H215349_S755.mapped.primertrimmed.sorted.bam	PS-H215349_S755.primertrimmed.consensus.fa
400	PS-H215355	Male	24	Al-Khalil	Al-Khalil	2021-08-26	2021-08-01	No/Unknown	Positive	26	B.1.617.2	61513	FALSE	TRUE	Delta (B.1.617.2-like)	0.3.17	0.69	0		Ambiguous_content:0.41	v0.1.10	FALSE	4.0.6	v1.2.127	Delta (B.1.617.2-like)	SCORPIO_v0.1.10	121534	584.3363X	58.89	33	121534	17459417	1087		PS-H215355_S756.mapped.primertrimmed.sorted.bam	PS-H215355_S756.primertrimmed.consensus.fa
401	PS-H215362	Male	16	Al-Khalil	Al-Khalil	2021-08-26	2021-08-01	No/Unknown	Positive	21	AY.122.1	189584	FALSE	TRUE	Delta (B.1.617.2-like)	0.3.17	0.92	0	0	Ambiguous_content:0.24	v0.1.10	FALSE	4.0.6	v1.2.127	Delta (B.1.617.2-like)	PUSHER-v1.9	369463	1788.8436X	75.64	42	369463	53452469	2033		PS-H215362_S748.mapped.primertrimmed.sorted.bam	PS-H215362_S748.primertrimmed.consensus.fa
402	PS-H215379	Female	42	Al-Khalil	Al-Khalil	2021-08-26	2021-08-01	No/Unknown	Positive	29	AY.112.3	25773	FALSE	TRUE	Delta (B.1.617.2-like)	0.3.17	0.92	0	0	Ambiguous_content:0.12	v0.1.10	FALSE	4.0.6	v1.2.127	Delta (B.1.617.2-like)	PUSHER-v1.9	47819	230.8234X	88.31	43	47819	6895065	4158		PS-H215379_S217.mapped.primertrimmed.sorted.bam	PS-H215379_S217.primertrimmed.consensus.fa
403	PS-H215543	Male	50	Al-Khalil	Al-Khalil	2021-08-26	2021-08-01	No/Unknown	Positive	32	B.1.617.2	69667	FALSE	TRUE	Delta (B.1.617.2-like)	0.3.17	0.92	0	0.5	Ambiguous_content:0.21	v0.1.10	FALSE	4.0.6	v1.2.127	Delta (B.1.617.2-like)	PUSHER-v1.9	140197	670.3609X	79.75	37	140197	20017314	4745		PS-H215543_S4.mapped.primertrimmed.sorted.bam	PS-H215543_S4.primertrimmed.consensus.fa
404	PS-H215565	Male	17	Al-Khalil	Al-Khalil	2021-08-26	2021-08-01	Outbound traveller	Positive	20	B.1.617.2	83915	TRUE	TRUE	Delta (B.1.617.2-like)	0.3.17	1	0	0.5	Ambiguous_content:0.03	v0.1.10	FALSE	4.0.6	v1.2.127	Delta (B.1.617.2-like)	PUSHER-v1.9	147219	715.2413X	98.37	45	147219	21372304	17948		PS-H215565_S232.mapped.primertrimmed.sorted.bam	PS-H215565_S232.primertrimmed.consensus.fa
405	PS-H215570	Female	15	Al-Khalil	Al-Khalil	2021-08-26	2021-08-01	Outbound traveller	Positive	25	B.1.617.2	102605	TRUE	TRUE	Delta (B.1.617.2-like)	0.3.17	1	0	0.5	Ambiguous_content:0.02	v0.1.10	FALSE	4.0.6	v1.2.127	Delta (B.1.617.2-like)	PUSHER-v1.9	189150	915.9578X	98.76	45	189150	27370284	22731		PS-H215570_S745.mapped.primertrimmed.sorted.bam	PS-H215570_S745.primertrimmed.consensus.fa
406	PS-H215575	Female	32	Al-Khalil	Al-Khalil	2021-08-26	2021-08-01	No/Unknown	Positive	23	B.1.617.2	78289	TRUE	TRUE	Delta (B.1.617.2-like)	0.3.17	1	0	0	Ambiguous_content:0.06	v0.1.10	FALSE	4.0.6	v1.2.127	Delta (B.1.617.2-like)	PUSHER-v1.9	157793	755.7547X	95.43	40	157793	22581658	8253		PS-H215575_S208.mapped.primertrimmed.sorted.bam	PS-H215575_S208.primertrimmed.consensus.fa
407	PS-H215581	Male	80	Al-Khalil	Al-Khalil	2021-08-26	2021-08-01	No/Unknown	Positive	31	B.1.617.2	120390	FALSE	TRUE	Delta (B.1.617.2-like)	0.3.17	0.85	0	0	Ambiguous_content:0.22	v0.1.10	FALSE	4.0.6	v1.2.127	Delta (B.1.617.2-like)	PUSHER-v1.9	244679	1168.9225X	78.5	34	244679	34900962	2455		PS-H215581_S3.mapped.primertrimmed.sorted.bam	PS-H215581_S3.primertrimmed.consensus.fa
408	PS-H215589	Female	13	Al-Khalil	Al-Khalil	2021-08-26	2021-08-01	No/Unknown	Positive	19	AY.124	25734	TRUE	TRUE	Delta (B.1.617.2-like)	0.3.17	0.92	0	0	Ambiguous_content:0.05	v0.1.10	FALSE	4.0.6	v1.2.127	Delta (B.1.617.2-like)	PUSHER-v1.9	51979	251.6861X	96.31	48	51979	7521674	10914		PS-H215589_S229.mapped.primertrimmed.sorted.bam	PS-H215589_S229.primertrimmed.consensus.fa
409	PS-H215592	Female	27	Al-Khalil	Al-Khalil	2021-08-26	2021-08-01	No/Unknown	Positive	27	AY.122	53102	TRUE	TRUE	Delta (B.1.617.2-like)	0.3.17	1	0	0	Ambiguous_content:0.09	v0.1.10	FALSE	4.0.6	v1.2.127	Delta (B.1.617.2-like)	PUSHER-v1.9	99111	478.4106X	91.51	49	99111	14284246	10302		PS-H215592_S222.mapped.primertrimmed.sorted.bam	PS-H215592_S222.primertrimmed.consensus.fa
410	PS-H215597	Female	15	Al-Khalil	Al-Khalil	2021-08-26	2021-08-01	No/Unknown	Positive	28	AY.124	28429	FALSE	TRUE	Delta (B.1.617.2-like)	0.3.17	0.85	0	0	Ambiguous_content:0.17	v0.1.10	FALSE	4.0.6	v1.2.127	Delta (B.1.617.2-like)	PUSHER-v1.9	53533	257.9682X	83.16	38	53533	7706824	4116		PS-H215597_S227.mapped.primertrimmed.sorted.bam	PS-H215597_S227.primertrimmed.consensus.fa
411	PS-H215601	Male	27	Al-Khalil	Al-Khalil	2021-08-26	2021-08-01	No/Unknown	Positive	22	AY.106	265405	TRUE	TRUE	Delta (B.1.617.2-like)	0.3.17	1	0	0	Ambiguous_content:0.03	v0.1.10	FALSE	4.0.6	v1.2.127	Delta (B.1.617.2-like)	PUSHER-v1.9	508656	2464.4812X	98.34	47	508656	73636799	7758		PS-H215601_S746.mapped.primertrimmed.sorted.bam	PS-H215601_S746.primertrimmed.consensus.fa
412	PS-H215605	Male	14	Al-Khalil	Al-Khalil	2021-08-26	2021-08-01	No/Unknown	Positive	30	B.1.617.2	123666	FALSE	TRUE	Delta (B.1.617.2-like)	0.3.17	0.62	0		Ambiguous_content:0.39	v0.1.10	FALSE	4.0.6	v1.2.127	Delta (B.1.617.2-like)	SCORPIO_v0.1.10	249109	1190.146X	60.74	27	249109	35551220	983		PS-H215605_S754.mapped.primertrimmed.sorted.bam	PS-H215605_S754.primertrimmed.consensus.fa
413	PS-H215607	Female	31	Al-Khalil	Al-Khalil	2021-08-26	2021-08-01	No/Unknown	Positive	25	AY.121	10493	TRUE	TRUE	Delta (B.1.617.2-like)	0.3.17	1	0	0	Ambiguous_content:0.1	v0.1.10	FALSE	4.0.6	v1.2.127	Delta (B.1.617.2-like)	PUSHER-v1.9	21718	104.9516X	90.47	39	21718	3136813	5945		PS-H215607_S233.mapped.primertrimmed.sorted.bam	PS-H215607_S233.primertrimmed.consensus.fa
414	PS-H215618	Female	18	Al-Khalil	Al-Khalil	2021-08-26	2021-08-01	No/Unknown	Positive	32	B.1.617.2	1550	FALSE	FALSE	Delta (B.1.617.2-like)	0.3.17	0.46	0		Ambiguous_content:0.53	v0.1.10	FALSE	4.0.6	v1.2.127	Delta (B.1.617.2-like)	SCORPIO_v0.1.10	4315	19.4412X	47.52	17	4315	580911	1259		PS-H215618_S225.mapped.primertrimmed.sorted.bam	PS-H215618_S225.primertrimmed.consensus.fa
415	PS-H215621	Female	21	Al-Khalil	Al-Khalil	2021-08-26	2021-08-01	No/Unknown	Positive	32	AY.73	87736	FALSE	TRUE	Delta (B.1.617.2-like)	0.3.17	1	0	0	Ambiguous_content:0.15	v0.1.10	FALSE	4.0.6	v1.2.127	Delta (B.1.617.2-like)	PUSHER-v1.9	176667	835.5776X	85.2	64	176667	24930264	2824		PS-H215621_S742.mapped.primertrimmed.sorted.bam	PS-H215621_S742.primertrimmed.consensus.fa
416	PS-H215644	Male	16	Al-Khalil	Al-Khalil	2021-08-26	2021-08-01	No/Unknown	Positive	34	B.1.617.2	19460	FALSE	TRUE	Delta (B.1.617.2-like)	0.3.17	0.92	0		Ambiguous_content:0.31	v0.1.10	FALSE	4.0.6	v1.2.127	Delta (B.1.617.2-like)	SCORPIO_v0.1.10	43054	199.2352X	69.09	35	43054	5945346	2644		PS-H215644_S213.mapped.primertrimmed.sorted.bam	PS-H215644_S213.primertrimmed.consensus.fa
417	PS-H215647	Female	17	Al-Khalil	Al-Khalil	2021-08-26	2021-08-01	No/Unknown	Positive	31	B.1.617.2	9404	FALSE	TRUE	Delta (B.1.617.2-like)	0.3.17	0.92	0		Ambiguous_content:0.31	v0.1.10	FALSE	4.0.6	v1.2.127	Delta (B.1.617.2-like)	SCORPIO_v0.1.10	21146	100.6709X	69.26	32	21146	3004975	3836		PS-H215647_S220.mapped.primertrimmed.sorted.bam	PS-H215647_S220.primertrimmed.consensus.fa
418	PS-H215656	Male	14	Al-Khalil	Al-Khalil	2021-08-26	2021-08-01	No/Unknown	Positive	31	B.1.617.2	168659	TRUE	TRUE	Delta (B.1.617.2-like)	0.3.17	1	0	0.333333	Ambiguous_content:0.07	v0.1.10	FALSE	4.0.6	v1.2.127	Delta (B.1.617.2-like)	PUSHER-v1.9	324286	1561.1456X	94.36	44	324286	46638901	10302		PS-H215656_S750.mapped.primertrimmed.sorted.bam	PS-H215656_S750.primertrimmed.consensus.fa
419	PS-H215657	Male	17	Al-Khalil	Al-Khalil	2021-08-26	2021-08-01	No/Unknown	Positive	18	AY.112.3	532220	TRUE	TRUE	Delta (B.1.617.2-like)	0.3.17	1	0	0	Ambiguous_content:0.02	v0.1.10	FALSE	4.0.6	v1.2.127	Delta (B.1.617.2-like)	PUSHER-v1.9	910163	4445.7099X	99.57	50	910163	132803924	29765		PS-H215657_S741.mapped.primertrimmed.sorted.bam	PS-H215657_S741.primertrimmed.consensus.fa
420	PS-H215677	Female	18	Al-Khalil	Al-Khalil	2021-08-26	2021-08-01	No/Unknown	Positive	31	AY.112.3	21852	FALSE	TRUE	Delta (B.1.617.2-like)	0.3.17	0.85	0	0	Ambiguous_content:0.17	v0.1.10	FALSE	4.0.6	v1.2.127	Delta (B.1.617.2-like)	PUSHER-v1.9	48224	230.6382X	83.08	37	48224	6884888	4149		PS-H215677_S218.mapped.primertrimmed.sorted.bam	PS-H215677_S218.primertrimmed.consensus.fa
421	PS-H215702	Male	33	Al-Khalil	Al-Khalil	2021-08-26	2021-08-01	No/Unknown	Positive	25	B.1.617.2	4080	FALSE	TRUE	Delta (B.1.617.2-like)	0.3.17	0.69	0		Ambiguous_content:0.34	v0.1.10	FALSE	4.0.6	v1.2.127	Delta (B.1.617.2-like)	SCORPIO_v0.1.10	9020	42.9386X	66.43	22	9020	1282875	2416		PS-H215702_S210.mapped.primertrimmed.sorted.bam	PS-H215702_S210.primertrimmed.consensus.fa
422	PS-H215712	Male	44	Al-Khalil	Al-Khalil	2021-08-26	2021-08-01	No/Unknown	Positive	22	AY.112.3	114923	TRUE	TRUE	Delta (B.1.617.2-like)	0.3.17	0.92	0	0	Ambiguous_content:0.03	v0.1.10	FALSE	4.0.6	v1.2.127	Delta (B.1.617.2-like)	PUSHER-v1.9	237927	1126.4704X	98.45	52	237927	33660599	18349		PS-H215712_S320.mapped.primertrimmed.sorted.bam	PS-H215712_S320.primertrimmed.consensus.fa
423	PS-H215718	Male	27	Al-Khalil	Al-Khalil	2021-08-26	2021-08-01	No/Unknown	Positive	26	AY.122.1	60946	TRUE	TRUE	Delta (B.1.617.2-like)	0.3.17	1	0	0	Ambiguous_content:0.07	v0.1.10	FALSE	4.0.6	v1.2.127	Delta (B.1.617.2-like)	PUSHER-v1.9	113728	549.7249X	93.78	47	113728	16421585	6198		PS-H215718_S744.mapped.primertrimmed.sorted.bam	PS-H215718_S744.primertrimmed.consensus.fa
424	PS-H215724	Female	14	Al-Khalil	Al-Khalil	2021-08-26	2021-08-01	No/Unknown	Positive	29	AY.4	6471	FALSE	TRUE	Delta (AY.4-like)	0.3.17	0.69	0		Ambiguous_content:0.39	v0.1.10	FALSE	4.0.6	v1.2.127	Delta (AY.4-like)	SCORPIO_v0.1.10	12577	59.973X	61.77	27	12577	1791018	2329		PS-H215724_S212.mapped.primertrimmed.sorted.bam	PS-H215724_S212.primertrimmed.consensus.fa
425	PS-H215K	NA	NA	Al-Khalil	Al-Khalil	2021-08-26	2021-08-01	No/Unknown	NA	NA	AY.122	525497	TRUE	TRUE	Delta (B.1.617.2-like)	0.3.17	1	0	0	Ambiguous_content:0.02	v0.1.10	FALSE	4.0.6	v1.2.127	Delta (B.1.617.2-like)	PUSHER-v1.9	953905	4624.5314X	99.56	56	953905	138125851	29756		PS-H215K_S280.mapped.primertrimmed.sorted.bam	PS-H215K_S280.primertrimmed.consensus.fa
426	PS-JER117373	Female	13	Nablus	Ariha	2021-08-15	2021-08-01	Return traveller - Jordan	Positive	22	AY.112.3	145566	TRUE	TRUE	Delta (B.1.617.2-like)	0.3.17	1	0	0	Ambiguous_content:0.02	v0.1.10	FALSE	4.0.6	v1.2.127	Delta (B.1.617.2-like)	PUSHER-v1.9	266392	1287.66X	98.81	48	266392	38482275	22731		PS-JER117373_S140.mapped.primertrimmed.sorted.bam	PS-JER117373_S140.primertrimmed.consensus.fa
427	PS-JER117550	Male	32	Ariha	Ariha	2021-08-15	2021-08-01	No/Unknown	Positive	22	AY.106	58281	TRUE	TRUE	Delta (B.1.617.2-like)	0.3.17	1	0	0	Ambiguous_content:0.06	v0.1.10	FALSE	4.0.6	v1.2.127	Delta (B.1.617.2-like)	PUSHER-v1.9	108472	521.6867X	95.69	47	108472	15588060	10302		PS-JER117550_S138.mapped.primertrimmed.sorted.bam	PS-JER117550_S138.primertrimmed.consensus.fa
428	PS-JER117596	Female	34	Al-Khalil	Ariha	2021-08-15	2021-08-01	Return traveller - Jordan	Positive	22	AY.4.6	65272	TRUE	TRUE	Delta (AY.4-like)	0.3.17	0.97	0	0	Ambiguous_content:0.02	v0.1.10	FALSE	4.0.6	v1.2.127	Delta (AY.4-like)	PUSHER-v1.9	123435	595.4706X	99.33	47	123435	17794779	22731		PS-JER117596_S134.mapped.primertrimmed.sorted.bam	PS-JER117596_S134.primertrimmed.consensus.fa
429	PS-JER117621	Female	7	Al-Quds	Ariha	2021-08-15	2021-08-01	No/Unknown	Positive	28	AY.106	35910	FALSE	TRUE	Delta (B.1.617.2-like)	0.3.17	0.85	0	0	Ambiguous_content:0.15	v0.1.10	FALSE	4.0.6	v1.2.127	Delta (B.1.617.2-like)	PUSHER-v1.9	72216	337.963X	85.14	39	72216	10093083	4149		PS-JER117621_S135.mapped.primertrimmed.sorted.bam	PS-JER117621_S135.primertrimmed.consensus.fa
430	PS-JER117640	Male	28	Al-Quds	Ariha	2021-08-15	2021-08-01	No/Unknown	Positive	22	AY.121	197483	TRUE	TRUE	Delta (B.1.617.2-like)	0.3.17	1	0	0	Ambiguous_content:0.02	v0.1.10	FALSE	4.0.6	v1.2.127	Delta (B.1.617.2-like)	PUSHER-v1.9	338747	1648.2616X	99.56	47	338747	49255853	29765		PS-JER117640_S136.mapped.primertrimmed.sorted.bam	PS-JER117640_S136.primertrimmed.consensus.fa
431	PS-JER117755	Male	21	Nablus	Ariha	2021-08-15	2021-08-01	Return traveller - Turkiye	Positive	21	AY.122	84910	TRUE	TRUE	Delta (B.1.617.2-like)	0.3.17	1	0	0	Ambiguous_content:0.04	v0.1.10	FALSE	4.0.6	v1.2.127	Delta (B.1.617.2-like)	PUSHER-v1.9	159888	768.7138X	96.81	50	159888	22972911	11548		PS-JER117755_S131.mapped.primertrimmed.sorted.bam	PS-JER117755_S131.primertrimmed.consensus.fa
432	PS-JER117757	Male	16	Nablus	Ariha	2021-08-15	2021-08-01	Return traveller - Turkiye	Positive	16	AY.122	165798	TRUE	TRUE	Delta (B.1.617.2-like)	0.3.17	1	0	0	Ambiguous_content:0.02	v0.1.10	FALSE	4.0.6	v1.2.127	Delta (B.1.617.2-like)	PUSHER-v1.9	294937	1430.7697X	99.56	51	294937	42760902	29765		PS-JER117757_S129.mapped.primertrimmed.sorted.bam	PS-JER117757_S129.primertrimmed.consensus.fa
433	PS-JER117808	Female	46	Nablus	Ariha	2021-08-15	2021-08-01	Return traveller - Turkiye	Positive	16	AY.122	216857	TRUE	TRUE	Delta (B.1.617.2-like)	0.3.17	1	0	0	Ambiguous_content:0.02	v0.1.10	FALSE	4.0.6	v1.2.127	Delta (B.1.617.2-like)	PUSHER-v1.9	376107	1832.6848X	99.56	51	376107	54765971	29765		PS-JER117808_S130.mapped.primertrimmed.sorted.bam	PS-JER117808_S130.primertrimmed.consensus.fa
434	PS-JER117847	Male	40	Ramallah	Ariha	2021-08-15	2021-08-01	Return traveller - Turkiye	Positive	18	AY.9.2	56513	TRUE	TRUE	Delta (B.1.617.2-like)	0.3.17	1	0	0	Ambiguous_content:0.02	v0.1.10	FALSE	4.0.6	v1.2.127	Delta (B.1.617.2-like)	PUSHER-v1.9	103412	499.6091X	99.56	43	103412	14931315	29765		PS-JER117847_S132.mapped.primertrimmed.sorted.bam	PS-JER117847_S132.primertrimmed.consensus.fa
435	PS-JER117848	Female	26	Ramallah	Ariha	2021-08-15	2021-08-01	Return traveller - Turkiye	Positive	26	AY.4.6	57776	TRUE	TRUE	Delta (AY.4-like)	0.3.17	0.91	0	0	Ambiguous_content:0.1	v0.1.10	FALSE	4.0.6	v1.2.127	Delta (AY.4-like)	PUSHER-v1.9	115976	550.3544X	91.53	46	115976	16441204	9187		PS-JER117848_S133.mapped.primertrimmed.sorted.bam	PS-JER117848_S133.primertrimmed.consensus.fa
436	PS-JER117999	Female	55	Nablus	Ariha	2021-08-15	2021-08-01	Return traveller - Turkiye	Positive	16	AY.112.3	255608	TRUE	TRUE	Delta (B.1.617.2-like)	0.3.17	1	0	0	Ambiguous_content:0.02	v0.1.10	FALSE	4.0.6	v1.2.127	Delta (B.1.617.2-like)	PUSHER-v1.9	444968	2164.5518X	99.56	48	444968	64683588	29765		PS-JER117999_S137.mapped.primertrimmed.sorted.bam	PS-JER117999_S137.primertrimmed.consensus.fa
437	PS-JER118001	Female	28	Nablus	Ariha	2021-08-15	2021-08-01	Return traveller - Turkiye	Positive	25	AY.112.3	76474	TRUE	TRUE	Delta (B.1.617.2-like)	0.3.17	1	0	0	Ambiguous_content:0.06	v0.1.10	FALSE	4.0.6	v1.2.127	Delta (B.1.617.2-like)	PUSHER-v1.9	141595	682.2342X	95.08	45	141595	20384362	10302		PS-JER118001_S128.mapped.primertrimmed.sorted.bam	PS-JER118001_S128.primertrimmed.consensus.fa
438	PS-JER118084	Male	40	Ariha	Ariha	2021-08-16	2021-08-01	No/Unknown	Positive	29	B.1.617.2	37588	FALSE	TRUE	Delta (B.1.617.2-like)	0.3.17	0.77	0	0.533333	Ambiguous_content:0.27	v0.1.10	FALSE	4.0.6	v1.2.127	Delta (B.1.617.2-like)	PUSHER-v1.9	78407	365.2932X	73.02	35	78407	10898937	2484		PS-JER118084_S127.mapped.primertrimmed.sorted.bam	PS-JER118084_S127.primertrimmed.consensus.fa
439	PS-JER118253	Male	21	Jenin	Ariha	2021-08-16	2021-08-01	Return traveller - Turkiye	Positive	21	AY.106	35033	TRUE	TRUE	Delta (B.1.617.2-like)	0.3.17	1	0	0	Ambiguous_content:0.03	v0.1.10	FALSE	4.0.6	v1.2.127	Delta (B.1.617.2-like)	PUSHER-v1.9	62101	300.6X	98.69	52	62101	8984349	15158		PS-JER118253_S122.mapped.primertrimmed.sorted.bam	PS-JER118253_S122.primertrimmed.consensus.fa
440	PS-JER118259	Male	25	Jenin	Ariha	2021-08-16	2021-08-01	Return traveller - UAE	Positive	19	AY.121	10319	TRUE	TRUE	Delta (B.1.617.2-like)	0.3.17	0.92	0	0	Ambiguous_content:0.1	v0.1.10	FALSE	4.0.6	v1.2.127	Delta (B.1.617.2-like)	PUSHER-v1.9	18705	90.0499X	90.76	38	18705	2691378	6514		PS-JER118259_S123.mapped.primertrimmed.sorted.bam	PS-JER118259_S123.primertrimmed.consensus.fa
441	PS-JER118300	Female	28	Jenin	Ariha	2021-08-16	2021-08-01	Return traveller - Turkiye	Positive	29	AY.121	8790	FALSE	TRUE	Delta (B.1.617.2-like)	0.3.17	0.77	0	0	Ambiguous_content:0.25	v0.1.10	FALSE	4.0.6	v1.2.127	Delta (B.1.617.2-like)	PUSHER-v1.9	20985	98.1238X	75.27	30	20985	2930911	3842		PS-JER118300_S124.mapped.primertrimmed.sorted.bam	PS-JER118300_S124.primertrimmed.consensus.fa
442	PS-JER118453	Female	34	Al-Quds	Ariha	2021-08-16	2021-08-01	No/Unknown	Positive	20	AY.121	82157	TRUE	TRUE	Delta (B.1.617.2-like)	0.3.17	1	0	0	Ambiguous_content:0.02	v0.1.10	FALSE	4.0.6	v1.2.127	Delta (B.1.617.2-like)	PUSHER-v1.9	163586	792.2773X	98.83	53	163586	23677347	22731		PS-JER118453_S126.mapped.primertrimmed.sorted.bam	PS-JER118453_S126.primertrimmed.consensus.fa
443	PS-JER118742	Female	40	Al-Quds	Ariha	2021-08-17	2021-08-01	No/Unknown	Positive	17	AY.122	87172	TRUE	TRUE	Delta (B.1.617.2-like)	0.3.17	1	0	0	Ambiguous_content:0.03	v0.1.10	FALSE	4.0.6	v1.2.127	Delta (B.1.617.2-like)	PUSHER-v1.9	156443	755.6014X	98.68	51	156443	22581178	22731		PS-JER118742_S120.mapped.primertrimmed.sorted.bam	PS-JER118742_S120.primertrimmed.consensus.fa
444	PS-JER118913	Female	18	Bethlehem	Ariha	2021-08-17	2021-08-01	No/Unknown	Positive	22	B.1.617.2	148974	TRUE	TRUE	Delta (B.1.617.2-like)	0.3.17	1	0	0	Ambiguous_content:0.03	v0.1.10	FALSE	4.0.6	v1.2.127	Delta (B.1.617.2-like)	PUSHER-v1.9	270392	1303.9173X	98.28	43	270392	38966578	14294		PS-JER118913_S121.mapped.primertrimmed.sorted.bam	PS-JER118913_S121.primertrimmed.consensus.fa
445	PS-JER118983	Female	13	Tulkarem	Ariha	2021-08-17	2021-08-01	No/Unknown	Positive	19	AY.122	112481	TRUE	TRUE	Delta (B.1.617.2-like)	0.3.17	0.92	0	0	Ambiguous_content:0.06	v0.1.10	FALSE	4.0.6	v1.2.127	Delta (B.1.617.2-like)	PUSHER-v1.9	212384	1018.4664X	95.25	47	212384	30427093	9262		PS-JER118983_S119.mapped.primertrimmed.sorted.bam	PS-JER118983_S119.primertrimmed.consensus.fa
446	PS-JER118985	Male	9	Tulkarem	Ariha	2021-08-17	2021-08-01	No/Unknown	Positive	15	AY.122	56291	TRUE	TRUE	Delta (B.1.617.2-like)	0.3.17	1	0	0	Ambiguous_content:0.02	v0.1.10	FALSE	4.0.6	v1.2.127	Delta (B.1.617.2-like)	PUSHER-v1.9	102781	495.6991X	98.73	50	102781	14815371	20633		PS-JER118985_S117.mapped.primertrimmed.sorted.bam	PS-JER118985_S117.primertrimmed.consensus.fa
447	PS-JER119061	Male	30	Ariha	Ariha	2021-08-17	2021-08-01	No/Unknown	Positive	22	AY.126	15117	FALSE	TRUE	Delta (B.1.617.2-like)	0.3.17	1	0	0	Ambiguous_content:0.12	v0.1.10	FALSE	4.0.6	v1.2.127	Delta (B.1.617.2-like)	PUSHER-v1.9	27762	134.1859X	88.76	40	27762	4009288	4818		PS-JER119061_S115.mapped.primertrimmed.sorted.bam	PS-JER119061_S115.primertrimmed.consensus.fa
448	PS-JER119129	Male	44	Al-Quds	Ariha	2021-08-17	2021-08-01	Return traveller - Turkiye	Positive	25	B.1.617.2	22440	FALSE	TRUE	Delta (B.1.617.2-like)	0.3.17	0.92	0	0	Ambiguous_content:0.12	v0.1.10	FALSE	4.0.6	v1.2.127	Delta (B.1.617.2-like)	PUSHER-v1.9	42143	201.9892X	89.01	44	42143	6035204	6064		PS-JER119129_S114.mapped.primertrimmed.sorted.bam	PS-JER119129_S114.primertrimmed.consensus.fa
449	PS-JER119267	Male	34	Nablus	Ariha	2021-08-17	2021-08-01	Return traveller - Turkiye	Positive	20	AY.121	184836	TRUE	TRUE	Delta (B.1.617.2-like)	0.3.17	1	0	0	Ambiguous_content:0.02	v0.1.10	FALSE	4.0.6	v1.2.127	Delta (B.1.617.2-like)	PUSHER-v1.9	334023	1611.7112X	99.38	49	334023	48178469	22731		PS-JER119267_S113.mapped.primertrimmed.sorted.bam	PS-JER119267_S113.primertrimmed.consensus.fa
450	PS-JER119525	Male	32	Al-Quds	Ariha	2021-08-18	2021-08-01	Return traveller - Turkiye	Positive	21	AY.122	55822	TRUE	TRUE	Delta (B.1.617.2-like)	0.3.17	1	0	0	Ambiguous_content:0.06	v0.1.10	FALSE	4.0.6	v1.2.127	Delta (B.1.617.2-like)	PUSHER-v1.9	103855	498.8048X	95.24	43	103855	14903597	10302		PS-JER119525_S112.mapped.primertrimmed.sorted.bam	PS-JER119525_S112.primertrimmed.consensus.fa
451	PS-JER119661	Male	20	Ramallah	Ariha	2021-08-18	2021-08-01	No/Unknown	Positive	20	AY.122	132001	TRUE	TRUE	Delta (B.1.617.2-like)	0.3.17	1	0	0	Ambiguous_content:0.03	v0.1.10	FALSE	4.0.6	v1.2.127	Delta (B.1.617.2-like)	PUSHER-v1.9	240056	1159.8664X	98.26	45	240056	34644670	11769		PS-JER119661_S111.mapped.primertrimmed.sorted.bam	PS-JER119661_S111.primertrimmed.consensus.fa
452	PS-JER119695	Male	21	Jenin	Ariha	2021-08-18	2021-08-01	No/Unknown	Positive	27	AY.122	23923	FALSE	TRUE	Delta (B.1.617.2-like)	0.3.17	1	0	0	Ambiguous_content:0.15	v0.1.10	FALSE	4.0.6	v1.2.127	Delta (B.1.617.2-like)	PUSHER-v1.9	46546	223.0307X	85.5	41	46546	6658631	6656		PS-JER119695_S110.mapped.primertrimmed.sorted.bam	PS-JER119695_S110.primertrimmed.consensus.fa
453	PS-JER119790	Male	34	Nablus	Ariha	2021-08-18	2021-08-01	Return traveller - Turkiye	Positive	21	AY.126	17382	TRUE	TRUE	Delta (B.1.617.2-like)	0.3.17	1	0	0	Ambiguous_content:0.03	v0.1.10	FALSE	4.0.6	v1.2.127	Delta (B.1.617.2-like)	PUSHER-v1.9	36422	174.677X	98.22	43	36422	5220607	20449		PS-JER119790_S118.mapped.primertrimmed.sorted.bam	PS-JER119790_S118.primertrimmed.consensus.fa
454	PS-JER120579	Male	60	Ramallah	Ariha	2021-08-19	2021-08-01	No/Unknown	Positive	20	AY.106	6332	TRUE	TRUE	Delta (B.1.617.2-like)	0.3.17	1	0	0	Ambiguous_content:0.08	v0.1.10	FALSE	4.0.6	v1.2.127	Delta (B.1.617.2-like)	PUSHER-v1.9	13014	62.7456X	93.56	43	13014	1875305	6329		PS-JER120579_S108.mapped.primertrimmed.sorted.bam	PS-JER120579_S108.primertrimmed.consensus.fa
455	PS-JER120592	Male	62	Al-Khalil	Ariha	2021-08-19	2021-08-01	Return traveller - Turkiye	Positive	21	AY.121	6591	TRUE	TRUE	Delta (B.1.617.2-like)	0.3.17	1	0	0	Ambiguous_content:0.08	v0.1.10	FALSE	4.0.6	v1.2.127	Delta (B.1.617.2-like)	PUSHER-v1.9	13677	65.8578X	92.89	39	13677	1968899	5655		PS-JER120592_S107.mapped.primertrimmed.sorted.bam	PS-JER120592_S107.primertrimmed.consensus.fa
456	PS-JER120610	Female	44	Ramallah	Ariha	2021-08-19	2021-08-01	Return traveller - Egypt	Positive	17	AY.46.4	33609	TRUE	TRUE	Delta (B.1.617.2-like)	0.3.17	1	0	0	Ambiguous_content:0.03	v0.1.10	FALSE	4.0.6	v1.2.127	Delta (B.1.617.2-like)	PUSHER-v1.9	69170	333.6877X	98.68	44	69170	9973330	15158		PS-JER120610_S106.mapped.primertrimmed.sorted.bam	PS-JER120610_S106.primertrimmed.consensus.fa
457	PS-JER120768	Female	34	Tulkarem	Ariha	2021-08-19	2021-08-01	No/Unknown	Positive	25	B.1.617.2	214975	TRUE	TRUE	Delta (B.1.617.2-like)	0.3.17	1	0	0	Ambiguous_content:0.02	v0.1.10	FALSE	4.0.6	v1.2.127	Delta (B.1.617.2-like)	PUSHER-v1.9	384850	1860.319X	98.81	46	384850	55598820	22732		PS-JER120768_S105.mapped.primertrimmed.sorted.bam	PS-JER120768_S105.primertrimmed.consensus.fa
458	PS-JER120801	Female	29	Tulkarem	Ariha	2021-08-20	2021-08-01	No/Unknown	Positive	27	AY.106	48987	FALSE	TRUE	Delta (B.1.617.2-like)	0.3.17	0.92	0	0	Ambiguous_content:0.12	v0.1.10	FALSE	4.0.6	v1.2.127	Delta (B.1.617.2-like)	PUSHER-v1.9	95156	453.3746X	88.79	39	95156	13532529	5945		PS-JER120801_S104.mapped.primertrimmed.sorted.bam	PS-JER120801_S104.primertrimmed.consensus.fa
459	PS-JER120857	Male	38	Bethlehem	Ariha	2021-08-20	2021-08-01	Return traveller - Turkiye	Positive	21	AY.121	57387	TRUE	TRUE	Delta (B.1.617.2-like)	0.3.17	1	0	0	Ambiguous_content:0.04	v0.1.10	FALSE	4.0.6	v1.2.127	Delta (B.1.617.2-like)	PUSHER-v1.9	121955	585.9864X	96.84	46	121955	17512352	11548		PS-JER120857_S101.mapped.primertrimmed.sorted.bam	PS-JER120857_S101.primertrimmed.consensus.fa
460	PS-JER121038	Female	33	Jenin	Ariha	2021-08-20	2021-08-01	Return traveller - Turkiye	Positive	17	AY.121	6784	TRUE	TRUE	Delta (B.1.617.2-like)	0.3.17	0.92	0	0	Ambiguous_content:0.04	v0.1.10	FALSE	4.0.6	v1.2.127	Delta (B.1.617.2-like)	PUSHER-v1.9	13814	66.5498X	96.9	43	13814	1989253	14945		PS-JER121038_S100.mapped.primertrimmed.sorted.bam	PS-JER121038_S100.primertrimmed.consensus.fa
461	PS-JER-121121	Male	20	Jenin	Ariha	2021-08-21	2021-08-01	No/Unknown	Positive	25	AY.122	10924	TRUE	TRUE	Delta (B.1.617.2-like)	0.3.17	1	0	0	Ambiguous_content:0.11	v0.1.10	FALSE	4.0.6	v1.2.127	Delta (B.1.617.2-like)	PUSHER-v1.9	23373	111.9922X	90.41	40	23373	3346097	5918		PS-JER-121121_S99.mapped.primertrimmed.sorted.bam	PS-JER-121121_S99.primertrimmed.consensus.fa
462	PS-JER-121128	Male	46	Ariha	Ariha	2021-08-21	2021-08-01	No/Unknown	Positive	23	AY.106	26538	TRUE	TRUE	Delta (B.1.617.2-like)	0.3.17	1	0	0	Ambiguous_content:0.06	v0.1.10	FALSE	4.0.6	v1.2.127	Delta (B.1.617.2-like)	PUSHER-v1.9	47676	229.6749X	95.22	42	47676	6864387	7393		PS-JER-121128_S97.mapped.primertrimmed.sorted.bam	PS-JER-121128_S97.primertrimmed.consensus.fa
463	PS-JER-121155	Female	63	Ariha	Ariha	2021-08-21	2021-08-01	No/Unknown	Positive	23	AY.106	29975	TRUE	TRUE	Delta (B.1.617.2-like)	0.3.17	1	0	0	Ambiguous_content:0.04	v0.1.10	FALSE	4.0.6	v1.2.127	Delta (B.1.617.2-like)	PUSHER-v1.9	54177	262.5512X	97.42	47	54177	7845043	11548		PS-JER-121155_S102.mapped.primertrimmed.sorted.bam	PS-JER-121155_S102.primertrimmed.consensus.fa
464	PS-JER121484	Female	36	Al-Khalil	Ariha	2021-08-21	2021-08-01	Travel associated - Jordan	Positive	26	B.1.617.2	11195	FALSE	FALSE	Delta (B.1.617.2-like)	0.3.17	0.46	0		Ambiguous_content:0.6	v0.1.10	FALSE	4.0.6	v1.2.127	Delta (B.1.617.2-like)	SCORPIO_v0.1.10	26700	120.4503X	40.09	20	26700	3597702	1837		PS-JER121484_S93.mapped.primertrimmed.sorted.bam	PS-JER121484_S93.primertrimmed.consensus.fa
465	PS-JER121485	Female	50	Ariha	Ariha	2021-08-21	2021-08-01	Return traveller - Turkiye	Positive	18	B.1.617.2	10206	FALSE	TRUE	Delta (B.1.617.2-like)	0.3.17	0.92	0	0.538462	Ambiguous_content:0.17	v0.1.10	FALSE	4.0.6	v1.2.127	Delta (B.1.617.2-like)	PUSHER-v1.9	21286	102.6424X	83.55	37	21286	3066650	4745		PS-JER121485_S92.mapped.primertrimmed.sorted.bam	PS-JER121485_S92.primertrimmed.consensus.fa
466	PS-JER121508	Female	32	Tulkarem	Ariha	2021-08-22	2021-08-01	No/Unknown	Positive	15	AY.121	59728	TRUE	TRUE	Delta (B.1.617.2-like)	0.3.17	1	0	0	Ambiguous_content:0.02	v0.1.10	FALSE	4.0.6	v1.2.127	Delta (B.1.617.2-like)	PUSHER-v1.9	118198	572.4668X	98.8	48	118198	17113172	22731		PS-JER121508_S89.mapped.primertrimmed.sorted.bam	PS-JER121508_S89.primertrimmed.consensus.fa
467	PS-JER121535	Male	25	Nablus	Ariha	2021-08-22	2021-08-01	No/Unknown	Positive	29	B.1.617.2	11899	FALSE	TRUE	Delta (B.1.617.2-like)	0.3.17	0.85	0		Ambiguous_content:0.36	v0.1.10	FALSE	4.0.6	v1.2.127	Delta (B.1.617.2-like)	SCORPIO_v0.1.10	27218	125.184X	64.86	35	27218	3731824	2485		PS-JER121535_S88.mapped.primertrimmed.sorted.bam	PS-JER121535_S88.primertrimmed.consensus.fa
468	PS-JER121689	Female	72	Ariha	Ariha	2021-08-22	2021-08-01	Return traveller - Turkiye	Positive	15	B.1.617.2	162339	TRUE	TRUE	Delta (B.1.617.2-like)	0.3.17	1	0	0	Ambiguous_content:0.02	v0.1.10	FALSE	4.0.6	v1.2.127	Delta (B.1.617.2-like)	PUSHER-v1.9	277489	1347.0771X	99.42	46	277489	40256577	22731		PS-JER121689_S87.mapped.primertrimmed.sorted.bam	PS-JER121689_S87.primertrimmed.consensus.fa
469	PS-JER121690	Male	34	Ariha	Ariha	2021-08-22	2021-08-01	Return traveller - Turkiye	Positive	23	AY.126	42284	TRUE	TRUE	Delta (B.1.617.2-like)	0.3.17	1	0	0	Ambiguous_content:0.05	v0.1.10	FALSE	4.0.6	v1.2.127	Delta (B.1.617.2-like)	PUSHER-v1.9	80478	386.2497X	96.15	48	80478	11539586	8133		PS-JER121690_S86.mapped.primertrimmed.sorted.bam	PS-JER121690_S86.primertrimmed.consensus.fa
470	PS-JER121732	Female	63	Al-Quds	Ariha	2021-08-22	2021-08-01	Return traveller - Jordan	Positive	20	AY.106	74720	TRUE	TRUE	Delta (B.1.617.2-like)	0.3.17	1	0	0	Ambiguous_content:0.02	v0.1.10	FALSE	4.0.6	v1.2.127	Delta (B.1.617.2-like)	PUSHER-v1.9	134820	654.6036X	98.81	45	134820	19561967	22731		PS-JER121732_S85.mapped.primertrimmed.sorted.bam	PS-JER121732_S85.primertrimmed.consensus.fa
471	PS-JER121817	Male	47	Ariha	Ariha	2021-08-22	2021-08-01	Return traveller - Turkiye	Positive	22	AY.126	219923	TRUE	TRUE	Delta (B.1.617.2-like)	0.3.17	1	0	0	Ambiguous_content:0.03	v0.1.10	FALSE	4.0.6	v1.2.127	Delta (B.1.617.2-like)	PUSHER-v1.9	400108	1931.7351X	98.17	49	400108	57724322	20167		PS-JER121817_S80.mapped.primertrimmed.sorted.bam	PS-JER121817_S80.primertrimmed.consensus.fa
472	PS-JER121874	Female	36	Ariha	Ariha	2021-08-22	2021-08-01	No/Unknown	Positive	23	AY.106	44742	TRUE	TRUE	Delta (B.1.617.2-like)	0.3.17	1	0	0	Ambiguous_content:0.04	v0.1.10	FALSE	4.0.6	v1.2.127	Delta (B.1.617.2-like)	PUSHER-v1.9	92426	446.0382X	97.71	43	92426	13329893	11574		PS-JER121874_S83.mapped.primertrimmed.sorted.bam	PS-JER121874_S83.primertrimmed.consensus.fa
473	PS-JER121893	Male	35	Al-Quds	Ariha	2021-08-22	2021-08-01	No/Unknown	Positive	15	AY.122	46626	TRUE	TRUE	Delta (B.1.617.2-like)	0.3.17	1	0	0	Ambiguous_content:0.02	v0.1.10	FALSE	4.0.6	v1.2.127	Delta (B.1.617.2-like)	PUSHER-v1.9	91778	444.6123X	98.95	53	91778	13277139	22731		PS-JER121893_S82.mapped.primertrimmed.sorted.bam	PS-JER121893_S82.primertrimmed.consensus.fa
474	PS-JER121894	Male	22	Al-Quds	Ariha	2021-08-22	2021-08-01	No/Unknown	Positive	17	B.1.617.2	69465	TRUE	TRUE	Delta (B.1.617.2-like)	0.3.17	1	0	0	Ambiguous_content:0.03	v0.1.10	FALSE	4.0.6	v1.2.127	Delta (B.1.617.2-like)	PUSHER-v1.9	127063	613.1645X	98.43	45	127063	18319253	14821		PS-JER121894_S81.mapped.primertrimmed.sorted.bam	PS-JER121894_S81.primertrimmed.consensus.fa
475	PS-JER122017	Female	18	Ramallah	Ariha	2021-08-22	2021-08-01	Return traveller - Jordan	Positive	15	AY.122	21519	TRUE	TRUE	Delta (B.1.617.2-like)	0.3.17	1	0	0	Ambiguous_content:0.03	v0.1.10	FALSE	4.0.6	v1.2.127	Delta (B.1.617.2-like)	PUSHER-v1.9	41283	200.8116X	98.66	49	41283	5999124	20466		PS-JER122017_S84.mapped.primertrimmed.sorted.bam	PS-JER122017_S84.primertrimmed.consensus.fa
476	PS-JER122240	Male	28	Ariha	Ariha	2021-08-23	2021-08-01	No/Unknown	Positive	22	B.1.617.2	19615	FALSE	FALSE	Delta (B.1.617.2-like)	0.3.17	0.46	0		Ambiguous_content:0.63	v0.1.10	FALSE	4.0.6	v1.2.127	Delta (B.1.617.2-like)	SCORPIO_v0.1.10	50260	224.27X	36.92	16	50260	6695309	727		PS-JER122240_S79.mapped.primertrimmed.sorted.bam	PS-JER122240_S79.primertrimmed.consensus.fa
477	PS-JER122619	Male	24	Al-Khalil	Ariha	2021-08-23	2021-08-01	Return traveller - Jordan	Positive	27	AY.106	59591	TRUE	TRUE	Delta (B.1.617.2-like)	0.3.17	1	0	0	Ambiguous_content:0.1	v0.1.10	FALSE	4.0.6	v1.2.127	Delta (B.1.617.2-like)	PUSHER-v1.9	117232	558.9764X	90.96	45	117232	16691047	10302		PS-JER122619_S77.mapped.primertrimmed.sorted.bam	PS-JER122619_S77.primertrimmed.consensus.fa
478	PS-JER122637	Male	23	Al-Quds	Ariha	2021-08-23	2021-08-01	No/Unknown	Positive	20	B.1.617.2	7212	FALSE	TRUE	Delta (B.1.617.2-like)	0.3.17	0.69	0		Ambiguous_content:0.36	v0.1.10	FALSE	4.0.6	v1.2.127	Delta (B.1.617.2-like)	SCORPIO_v0.1.10	16405	78.1164X	64.22	35	16405	2334277	981		PS-JER122637_S78.mapped.primertrimmed.sorted.bam	PS-JER122637_S78.primertrimmed.consensus.fa
479	PS-JER123262	Female	15	Al-Quds	Ariha	2021-08-24	2021-08-01	No/Unknown	Positive	23	AY.106	59092	TRUE	TRUE	Delta (B.1.617.2-like)	0.3.17	1	0	0	Ambiguous_content:0.02	v0.1.10	FALSE	4.0.6	v1.2.127	No result	PUSHER-v1.9	104602	507.2362X	98.81	51	104602	15161073	22731		PS-JER123262-P5-D03_S66.mapped.primertrimmed.sorted.bam	PS-JER123262-P5-D03_S66.primertrimmed.consensus.fa
480	PS-JER123287	Male	63	Al-Quds	Ariha	2021-08-24	2021-08-01	No/Unknown	Positive	24	B.1.617.2	33916	TRUE	TRUE	Delta (B.1.617.2-like)	0.3.17	1	0	0.4	Ambiguous_content:0.08	v0.1.10	FALSE	4.0.6	v1.2.127	Delta (B.1.617.2-like)	PUSHER-v1.9	72472	347.3099X	93.23	47	72472	10376520	6502		PS-JER123287_S73.mapped.primertrimmed.sorted.bam	PS-JER123287_S73.primertrimmed.consensus.fa
481	PS-JER123365	Male	57	Ariha	Ariha	2021-08-24	2021-08-01	No/Unknown	Positive	21	B.1.617.2	7190	FALSE	TRUE	Delta (B.1.617.2-like)	0.3.17	0.54	0		Ambiguous_content:0.39	v0.1.10	FALSE	4.0.6	v1.2.127	Delta (B.1.617.2-like)	SCORPIO_v0.1.10	14533	67.8859X	61.67	23	14533	2026765	2168		PS-JER123365_S72.mapped.primertrimmed.sorted.bam	PS-JER123365_S72.primertrimmed.consensus.fa
482	PS-JER123611	Female	23	Ariha	Ariha	2021-08-25	2021-08-01	No/Unknown	Positive	16	AY.121	30562	TRUE	TRUE	Delta (B.1.617.2-like)	0.3.17	1	0	0	Ambiguous_content:0.02	v0.1.10	FALSE	4.0.6	v1.2.127	Delta (B.1.617.2-like)	PUSHER-v1.9	55070	266.6213X	98.77	52	55070	7968740	22731		PS-JER123611_S67.mapped.primertrimmed.sorted.bam	PS-JER123611_S67.primertrimmed.consensus.fa
483	PS-JER123612	Female	31	Ariha	Ariha	2021-08-25	2021-08-01	No/Unknown	Positive	18	AY.121	34846	TRUE	TRUE	Delta (B.1.617.2-like)	0.3.17	1	0	0	Ambiguous_content:0.07	v0.1.10	FALSE	4.0.6	v1.2.127	Delta (B.1.617.2-like)	PUSHER-v1.9	77770	369.1756X	93.38	48	77770	11035664	6571		PS-JER123612_S69.mapped.primertrimmed.sorted.bam	PS-JER123612_S69.primertrimmed.consensus.fa
484	PS-JER123640	Male	42	Jenin	Ariha	2021-08-25	2021-08-01	Return traveller - Turkiye	Positive	19	AY.124	56345	TRUE	TRUE	Delta (B.1.617.2-like)	0.3.17	1	0	0	Ambiguous_content:0.02	v0.1.10	FALSE	4.0.6	v1.2.127	Delta (B.1.617.2-like)	PUSHER-v1.9	100135	485.7006X	98.81	52	100135	14517005	22731		PS-JER123640_S65.mapped.primertrimmed.sorted.bam	PS-JER123640_S65.primertrimmed.consensus.fa
485	PS-JER125090	Female	NA	Ramallah	Ariha	2021-08-28	2021-08-01	Return traveller - Jordan	Positive	28	AY.106	23295	TRUE	TRUE	Delta (B.1.617.2-like)	0.3.17	1	0	0	Ambiguous_content:0.1	v0.1.10	FALSE	4.0.6	v1.2.127	Delta (B.1.617.2-like)	PUSHER-v1.9	49968	233.2339X	90.98	44	49968	6968773	7393		PS-JER125090_S75.mapped.primertrimmed.sorted.bam	PS-JER125090_S75.primertrimmed.consensus.fa
486	PS-JER125232	Male	13	Ariha	Ariha	2021-08-29	2021-08-01	No/Unknown	Positive	19	AY.106	62479	TRUE	TRUE	Delta (B.1.617.2-like)	0.3.17	1	0	0	Ambiguous_content:0.03	v0.1.10	FALSE	4.0.6	v1.2.127	Delta (B.1.617.2-like)	PUSHER-v1.9	113424	548.0855X	97.81	51	113424	16379321	10990		PS-JER125232_S74.mapped.primertrimmed.sorted.bam	PS-JER125232_S74.primertrimmed.consensus.fa
487	PS-JER125242	Female	58	Al-Khalil	Ariha	2021-08-29	2021-08-01	No/Unknown	Positive	27	AY.106	34528	FALSE	TRUE	Delta (B.1.617.2-like)	0.3.17	0.85	0	0	Ambiguous_content:0.15	v0.1.10	FALSE	4.0.6	v1.2.127	Delta (B.1.617.2-like)	PUSHER-v1.9	70463	335.4682X	85.77	37	70463	10020990	6575		PS-JER125242_S68.mapped.primertrimmed.sorted.bam	PS-JER125242_S68.primertrimmed.consensus.fa
488	PS-JER68250	Female	30	Ariha	Ariha	2021-04-05	2021-08-01	No/Unknown	Positive	18	AY.121	57620	TRUE	TRUE	Delta (B.1.617.2-like)	0.3.17	1	0	0	Ambiguous_content:0.02	v0.1.10	FALSE	4.0.6	v1.2.127	Delta (B.1.617.2-like)	PUSHER-v1.9	104427	504.5078X	98.72	48	104427	15076891	22731		PS-JER68250_S125.mapped.primertrimmed.sorted.bam	PS-JER68250_S125.primertrimmed.consensus.fa
489	PS-JERX12243	Male	28	Jenin	Ariha	2021-08-19	2021-08-01	Travel associated - Turkiye	Positive	19	B.1.617.2	23394	TRUE	TRUE	Delta (B.1.617.2-like)	0.3.17	1	0	0	Ambiguous_content:0.02	v0.1.10	FALSE	4.0.6	v1.2.127	Delta (B.1.617.2-like)	PUSHER-v1.9	42394	204.312X	99.56	41	42394	6108288	29771		PS-JERX12243_S109.mapped.primertrimmed.sorted.bam	PS-JERX12243_S109.primertrimmed.consensus.fa
490	PS-JNC69072	Female	20	Jenin	Jenin	2021-08-08	2021-08-01	No/Unknown	Positive	26	B.1.617.2	55991	TRUE	TRUE	Delta (B.1.617.2-like)	0.3.17	1	0	0	Ambiguous_content:0.02	v0.1.10	FALSE	4.0.6	v1.2.127	Delta (B.1.617.2-like)	PUSHER-v1.9	110302	536.0769X	98.81	46	110302	16023531	22731		PS-JNC69072_S14.mapped.primertrimmed.sorted.bam	PS-JNC69072_S14.primertrimmed.consensus.fa
491	PS-JNC69162	Male	52	Jenin	Jenin	2021-08-09	2021-08-01	Outbound traveller	Positive	19	AY.126	151932	TRUE	TRUE	Delta (B.1.617.2-like)	0.3.17	1	0	0	Ambiguous_content:0.07	v0.1.10	FALSE	4.0.6	v1.2.127	Delta (B.1.617.2-like)	PUSHER-v1.9	276722	1341.6005X	94.61	46	276722	40088932	8253		PS-JNC69162_S13.mapped.primertrimmed.sorted.bam	PS-JNC69162_S13.primertrimmed.consensus.fa
492	PS-JNC70469	Female	39	Jenin	Jenin	2021-08-14	2021-08-01	No/Unknown	Positive	28	AY.106	145389	TRUE	TRUE	Delta (B.1.617.2-like)	0.3.17	1	0	0	Ambiguous_content:0.06	v0.1.10	FALSE	4.0.6	v1.2.127	Delta (B.1.617.2-like)	PUSHER-v1.9	267240	1292.2857X	95.7	45	267240	38613500	6657		PS-JNC70469_S11.mapped.primertrimmed.sorted.bam	PS-JNC70469_S11.primertrimmed.consensus.fa
493	PS-JNC70562	Male	32	Jenin	Jenin	2021-08-14	2021-08-01	No/Unknown	Positive	26	AY.122	141985	TRUE	TRUE	Delta (B.1.617.2-like)	0.3.17	1	0	0	Ambiguous_content:0.02	v0.1.10	FALSE	4.0.6	v1.2.127	Delta (B.1.617.2-like)	PUSHER-v1.9	251072	1221.4353X	99.56	50	251072	36509126	22731		PS-JNC70562_S12.mapped.primertrimmed.sorted.bam	PS-JNC70562_S12.primertrimmed.consensus.fa
494	PS-T-1906X	NA	NA	Tulkarem	Tulkarem	2021-08-14	2021-08-01	No/Unknown	Positive	NA	AY.122	126144	TRUE	TRUE	Delta (B.1.617.2-like)	0.3.17	1	0	0	Ambiguous_content:0.02	v0.1.10	FALSE	4.0.6	v1.2.127	Delta (B.1.617.2-like)	PUSHER-v1.9	219028	1063.7863X	99.42	54	219028	31796316	22731		PS-T-1906X_S427.mapped.primertrimmed.sorted.bam	PS-T-1906X_S427.primertrimmed.consensus.fa
495	PS-T-31730	Female	32	Tulkarem	Tulkarem	2021-08-09	2021-08-01	Travel associated	Positive	20	B.1.617.2	177580	TRUE	TRUE	Delta (B.1.617.2-like)	0.3.17	1	0	0	Ambiguous_content:0.02	v0.1.10	FALSE	4.0.6	v1.2.127	Delta (B.1.617.2-like)	PUSHER-v1.9	322368	1555.3391X	99.42	42	322368	46480236	22732		PS-T-31730_S355.mapped.primertrimmed.sorted.bam	PS-T-31730_S355.primertrimmed.consensus.fa
496	PS-T-32082	Female		Tulkarem	Tulkarem	2021-08-10	2021-08-01	Travel associated	Positive	21	AY.112.3	77867	TRUE	TRUE	Delta (B.1.617.2-like)	0.3.17	1	0	0	Ambiguous_content:0.02	v0.1.10	FALSE	4.0.6	v1.2.127	Delta (B.1.617.2-like)	PUSHER-v1.9	143019	689.9132X	98.81	49	143019	20619533	22731		PS-T-32082_S366.mapped.primertrimmed.sorted.bam	PS-T-32082_S366.primertrimmed.consensus.fa
497	PS-T-32121	Female	45	Tulkarem	Tulkarem	2021-08-10	2021-08-01	Travel associated	Positive	18	AY.122	62307	TRUE	TRUE	Delta (B.1.617.2-like)	0.3.17	1	0	0	Ambiguous_content:0.03	v0.1.10	FALSE	4.0.6	v1.2.127	Delta (B.1.617.2-like)	PUSHER-v1.9	110684	534.6894X	98.34	55	110684	15980521	22731		PS-T-32121_S419.mapped.primertrimmed.sorted.bam	PS-T-32121_S419.primertrimmed.consensus.fa
498	PS-T-32122	Male	32	Tulkarem	Tulkarem	2021-08-10	2021-08-01	Travel associated	Positive	28	AY.122	32044	FALSE	TRUE	Delta (B.1.617.2-like)	0.3.17	0.92	0	0	Ambiguous_content:0.13	v0.1.10	FALSE	4.0.6	v1.2.127	Delta (B.1.617.2-like)	PUSHER-v1.9	65043	308.3138X	87.6	46	65043	9205437	4627		PS-T-32122_S407.mapped.primertrimmed.sorted.bam	PS-T-32122_S407.primertrimmed.consensus.fa
499	PS-T-32172	Male	25	Tulkarem	Tulkarem	2021-08-10	2021-08-01	No/Unknown	Positive	16	AY.122	67863	TRUE	TRUE	Delta (B.1.617.2-like)	0.3.17	1	0	0	Ambiguous_content:0.02	v0.1.10	FALSE	4.0.6	v1.2.127	Delta (B.1.617.2-like)	PUSHER-v1.9	122110	589.0182X	98.83	48	122110	17604475	27201		PS-T-32172_S351.mapped.primertrimmed.sorted.bam	PS-T-32172_S351.primertrimmed.consensus.fa
500	PS-T-32173	Female	20	Tulkarem	Tulkarem	2021-08-10	2021-08-01	No/Unknown	Positive	24	AY.122	27763	TRUE	TRUE	Delta (B.1.617.2-like)	0.3.17	1	0	0	Ambiguous_content:0.07	v0.1.10	FALSE	4.0.6	v1.2.127	Delta (B.1.617.2-like)	PUSHER-v1.9	52086	251.34X	94.13	46	52086	7509609	5198		PS-T-32173_S386.mapped.primertrimmed.sorted.bam	PS-T-32173_S386.primertrimmed.consensus.fa
501	PS-T-32177	Male	NA	Tulkarem	Tulkarem	2021-08-10	2021-08-01	No/Unknown	Positive	26	AY.122.1	40799	FALSE	TRUE	Delta (B.1.617.2-like)	0.3.17	0.92	0	0	Ambiguous_content:0.15	v0.1.10	FALSE	4.0.6	v1.2.127	Delta (B.1.617.2-like)	PUSHER-v1.9	85415	400.854X	85.96	42	85415	11972111	3583		PS-T-32177_S361.mapped.primertrimmed.sorted.bam	PS-T-32177_S361.primertrimmed.consensus.fa
502	PS-T-32247	Male	55	Tulkarem	Tulkarem	2021-08-11	2021-08-01	No/Unknown	Positive	22	B.1.617.2	83643	TRUE	TRUE	Delta (B.1.617.2-like)	0.3.17	1	0	0	Ambiguous_content:0.03	v0.1.10	FALSE	4.0.6	v1.2.127	Delta (B.1.617.2-like)	PUSHER-v1.9	146551	711.3391X	98.03	44	146551	21259844	22731		PS-T-32247_S365.mapped.primertrimmed.sorted.bam	PS-T-32247_S365.primertrimmed.consensus.fa
503	PS-T-32381	Female	45	Tulkarem	Tulkarem	2021-08-11	2021-08-01	No/Unknown	Positive	32	AY.122.1	39573	FALSE	TRUE	Delta (B.1.617.2-like)	0.3.17	1	0	0	Ambiguous_content:0.2	v0.1.10	FALSE	4.0.6	v1.2.127	Delta (B.1.617.2-like)	PUSHER-v1.9	84398	395.3723X	81.4	43	84398	11806011	3981		PS-T-32381_S343.mapped.primertrimmed.sorted.bam	PS-T-32381_S343.primertrimmed.consensus.fa
504	PS-T-32382	Female	34	Tulkarem	Tulkarem	2021-08-11	2021-08-01	No/Unknown	Positive	24	AY.106	145798	TRUE	TRUE	Delta (B.1.617.2-like)	0.3.17	1	0	0	Ambiguous_content:0.04	v0.1.10	FALSE	4.0.6	v1.2.127	Delta (B.1.617.2-like)	PUSHER-v1.9	280106	1343.7115X	97.51	45	280106	40150822	11801		PS-T-32382_S369.mapped.primertrimmed.sorted.bam	PS-T-32382_S369.primertrimmed.consensus.fa
505	PS-T-32386	Female	24	Tulkarem	Tulkarem	2021-08-11	2021-08-01	No/Unknown	Positive	21	AY.122	45856	TRUE	TRUE	Delta (B.1.617.2-like)	0.3.17	1	0	0	Ambiguous_content:0.09	v0.1.10	FALSE	4.0.6	v1.2.127	Delta (B.1.617.2-like)	PUSHER-v1.9	84755	408.7742X	92.28	46	84755	12217367	8467		PS-T-32386_S422.mapped.primertrimmed.sorted.bam	PS-T-32386_S422.primertrimmed.consensus.fa
506	PS-T-32387	Female	15	Tulkarem	Tulkarem	2021-08-11	2021-08-01	No/Unknown	Positive	24	AY.122	62978	TRUE	TRUE	Delta (B.1.617.2-like)	0.3.17	0.85	0	0	Ambiguous_content:0.08	v0.1.10	FALSE	4.0.6	v1.2.127	Delta (B.1.617.2-like)	PUSHER-v1.9	117541	564.7096X	93.38	46	117541	16873894	4818		PS-T-32387_S418.mapped.primertrimmed.sorted.bam	PS-T-32387_S418.primertrimmed.consensus.fa
507	PS-T-32390	Female	32	Tulkarem	Tulkarem	2021-08-11	2021-08-01	No/Unknown	NA	28	B.1.617.2	7606	FALSE	FALSE	Delta (B.1.617.2-like)	0.3.17	0.54	0		Ambiguous_content:0.54	v0.1.10	FALSE	4.0.6	v1.2.127	Delta (B.1.617.2-like)	SCORPIO_v0.1.10	14951	70.7923X	46.52	28	14951	2115205	601		PS-T-32390_S342.mapped.primertrimmed.sorted.bam	PS-T-32390_S342.primertrimmed.consensus.fa
508	PS-T-32399	Male	37	Tulkarem	Tulkarem	2021-08-11	2021-08-01	No/Unknown	Positive	15	AY.122	76173	TRUE	TRUE	Delta (B.1.617.2-like)	0.3.17	1	0	0	Ambiguous_content:0.02	v0.1.10	FALSE	4.0.6	v1.2.127	Delta (B.1.617.2-like)	PUSHER-v1.9	135343	654.8304X	99.02	43	135343	19573287	22731		PS-T-32399_S376.mapped.primertrimmed.sorted.bam	PS-T-32399_S376.primertrimmed.consensus.fa
509	PS-T-32400	Female	33	Tulkarem	Tulkarem	2021-08-11	2021-08-01	No/Unknown	Positive	17	AY.122	35794	TRUE	TRUE	Delta (B.1.617.2-like)	0.3.17	1	0	0	Ambiguous_content:0.02	v0.1.10	FALSE	4.0.6	v1.2.127	Delta (B.1.617.2-like)	PUSHER-v1.9	76652	367.595X	99.13	42	76652	10986787	22731		PS-T-32400_S408.mapped.primertrimmed.sorted.bam	PS-T-32400_S408.primertrimmed.consensus.fa
510	PS-T-32401	Male	29	Tulkarem	Tulkarem	2021-08-11	2021-08-01	No/Unknown	Positive	18	AY.122	164777	TRUE	TRUE	Delta (B.1.617.2-like)	0.3.17	1	0	0	Ambiguous_content:0.02	v0.1.10	FALSE	4.0.6	v1.2.127	Delta (B.1.617.2-like)	PUSHER-v1.9	291743	1414.9978X	99.56	45	291743	42292860	29765		PS-T-32401_S347.mapped.primertrimmed.sorted.bam	PS-T-32401_S347.primertrimmed.consensus.fa
511	PS-T-32402	Male	34	Tulkarem	Tulkarem	2021-08-11	2021-08-01	No/Unknown	Positive	21	AY.122	61231	TRUE	TRUE	Delta (B.1.617.2-like)	0.3.17	1	0	0	Ambiguous_content:0.03	v0.1.10	FALSE	4.0.6	v1.2.127	Delta (B.1.617.2-like)	PUSHER-v1.9	109519	530.2388X	98.22	45	109519	15846997	15158		PS-T-32402_S348.mapped.primertrimmed.sorted.bam	PS-T-32402_S348.primertrimmed.consensus.fa
512	PS-T-32406	Female	NA	Tulkarem	Tulkarem	2021-08-11	2021-08-01	No/Unknown	Positive	20	AY.106	255104	TRUE	TRUE	Delta (B.1.617.2-like)	0.3.17	1	0	0	Ambiguous_content:0.02	v0.1.10	FALSE	4.0.6	v1.2.127	Delta (B.1.617.2-like)	PUSHER-v1.9	453840	2200.8036X	99.56	46	453840	65768151	29765		PS-T-32406_S409.mapped.primertrimmed.sorted.bam	PS-T-32406_S409.primertrimmed.consensus.fa
513	PS-T-32430	NA	NA	Tulkarem	Tulkarem	2021-08-11	2021-08-01	No/Unknown	Positive	NA	AY.121	37962	FALSE	TRUE	Delta (B.1.617.2-like)	0.3.17	0.92	0	0	Ambiguous_content:0.21	v0.1.10	FALSE	4.0.6	v1.2.127	Delta (B.1.617.2-like)	PUSHER-v1.9	77480	367.4479X	79.59	40	77480	10952220	2493		PS-T-32430_S424.mapped.primertrimmed.sorted.bam	PS-T-32430_S424.primertrimmed.consensus.fa
514	PS-T-32479	Female	28	Tulkarem	Tulkarem	2021-08-12	2021-08-01	No/Unknown	Positive	29	AY.122	10559	FALSE	TRUE	Delta (B.1.617.2-like)	0.3.17	0.92	0	0	Ambiguous_content:0.22	v0.1.10	FALSE	4.0.6	v1.2.127	Delta (B.1.617.2-like)	PUSHER-v1.9	20970	99.3667X	78.91	31	20970	2967417	4103		PS-T-32479_S394.mapped.primertrimmed.sorted.bam	PS-T-32479_S394.primertrimmed.consensus.fa
515	PS-T-32480	Female	27	Tulkarem	Tulkarem	2021-08-12	2021-08-01	No/Unknown	Positive	21	AY.122	116500	TRUE	TRUE	Delta (B.1.617.2-like)	0.3.17	1	0	0	Ambiguous_content:0.02	v0.1.10	FALSE	4.0.6	v1.2.127	Delta (B.1.617.2-like)	PUSHER-v1.9	231654	1118.3555X	99.46	43	231654	33426845	22731		PS-T-32480_S403.mapped.primertrimmed.sorted.bam	PS-T-32480_S403.primertrimmed.consensus.fa
516	PS-T-32496	Male	38	Tulkarem	Tulkarem	2021-08-12	2021-08-01	Travel associated	Positive	18	B.1.617.2	56506	TRUE	TRUE	Delta (B.1.617.2-like)	0.3.17	1	0	0	Ambiguous_content:0.02	v0.1.10	FALSE	4.0.6	v1.2.127	Delta (B.1.617.2-like)	PUSHER-v1.9	96961	471.9335X	98.87	44	96961	14105534	22731		PS-T-32496_S396.mapped.primertrimmed.sorted.bam	PS-T-32496_S396.primertrimmed.consensus.fa
517	PS-T-32518	NA	NA	Tulkarem	Tulkarem	2021-08-12	2021-08-01	No/Unknown	Positive	NA	AY.122	95944	TRUE	TRUE	Delta (B.1.617.2-like)	0.3.17	1	0	0	Ambiguous_content:0.02	v0.1.10	FALSE	4.0.6	v1.2.127	Delta (B.1.617.2-like)	PUSHER-v1.9	192606	914.9177X	98.81	43	192606	27341906	22731		PS-T-32518_S338.mapped.primertrimmed.sorted.bam	PS-T-32518_S338.primertrimmed.consensus.fa
518	PS-T-32523	Male	26	Tulkarem	Tulkarem	2021-08-12	2021-08-01	No/Unknown	Positive	19	AY.122	98589	TRUE	TRUE	Delta (B.1.617.2-like)	0.3.17	1	0	0	Ambiguous_content:0.02	v0.1.10	FALSE	4.0.6	v1.2.127	Delta (B.1.617.2-like)	PUSHER-v1.9	174789	846.8132X	99.42	52	174789	25311744	22731		PS-T-32523_S340.mapped.primertrimmed.sorted.bam	PS-T-32523_S340.primertrimmed.consensus.fa
519	PS-T-32529	Male	25	Tulkarem	Tulkarem	2021-08-12	2021-08-01	No/Unknown	Positive	22	B.1.617.2	194774	TRUE	TRUE	Delta (B.1.617.2-like)	0.3.17	1	0	0.5	Ambiguous_content:0.02	v0.1.10	FALSE	4.0.6	v1.2.127	Delta (B.1.617.2-like)	PUSHER-v1.9	352752	1705.4589X	99.56	42	352752	50966113	29765		PS-T-32529_S346.mapped.primertrimmed.sorted.bam	PS-T-32529_S346.primertrimmed.consensus.fa
520	PS-T-32530	Female	24	Tulkarem	Tulkarem	2021-08-12	2021-08-01	No/Unknown	Positive	19	AY.122	219216	TRUE	TRUE	Delta (B.1.617.2-like)	0.3.17	1	0	0	Ambiguous_content:0.02	v0.1.10	FALSE	4.0.6	v1.2.127	Delta (B.1.617.2-like)	PUSHER-v1.9	397841	1924.9411X	98.97	49	397841	57531638	27201		PS-T-32530_S375.mapped.primertrimmed.sorted.bam	PS-T-32530_S375.primertrimmed.consensus.fa
521	PS-T-32535	Female	21	Tulkarem	Tulkarem	2021-08-12	2021-08-01	No/Unknown	Positive	20	B.1.617.2	55767	TRUE	TRUE	Delta (B.1.617.2-like)	0.3.17	1	0	0.5	Ambiguous_content:0.03	v0.1.10	FALSE	4.0.6	v1.2.127	Delta (B.1.617.2-like)	PUSHER-v1.9	104884	502.9688X	98.48	44	104884	15029885	14294		PS-T-32535_S352.mapped.primertrimmed.sorted.bam	PS-T-32535_S352.primertrimmed.consensus.fa
522	PS-T-32536	Female	50	Tulkarem	Tulkarem	2021-08-12	2021-08-01	No/Unknown	Positive	16	AY.122	444758	TRUE	TRUE	Delta (B.1.617.2-like)	0.3.17	1	0	0	Ambiguous_content:0.02	v0.1.10	FALSE	4.0.6	v1.2.127	Delta (B.1.617.2-like)	PUSHER-v1.9	755036	3679.1229X	99.56	56	755036	109939958	29765		PS-T-32536_S356.mapped.primertrimmed.sorted.bam	PS-T-32536_S356.primertrimmed.consensus.fa
523	PS-T-32538	Male	18	Tulkarem	Tulkarem	2021-08-12	2021-08-01	No/Unknown	Positive	26	AY.46.6	40062	TRUE	TRUE	Delta (B.1.617.2-like)	0.3.17	0.92	0	0	Ambiguous_content:0.11	v0.1.10	FALSE	4.0.6	v1.2.127	Delta (B.1.617.2-like)	PUSHER-v1.9	75415	361.5535X	90.17	47	75415	10799790	5945		PS-T-32538_S412.mapped.primertrimmed.sorted.bam	PS-T-32538_S412.primertrimmed.consensus.fa
524	PS-T-32589	Female	10	Tulkarem	Tulkarem	2021-08-13	2021-08-01	Travel associated	Positive	21	B.1.617.2	2132	FALSE	TRUE	Delta (B.1.617.2-like)	0.3.17	0.77	0	0	Ambiguous_content:0.23	v0.1.10	FALSE	4.0.6	v1.2.127	Delta (B.1.617.2-like)	PUSHER-v1.9	7193	30.1778X	77.91	29	7193	901886	2606		PS-T-32589_S345.mapped.primertrimmed.sorted.bam	PS-T-32589_S345.primertrimmed.consensus.fa
525	PS-T-32709	Female	67	Tulkarem	Tulkarem	2021-08-13	2021-08-01	No/Unknown	Positive	21	B.1.617.2	136477	TRUE	TRUE	Delta (B.1.617.2-like)	0.3.17	1	0	0.4	Ambiguous_content:0.03	v0.1.10	FALSE	4.0.6	v1.2.127	Delta (B.1.617.2-like)	PUSHER-v1.9	246406	1192.7283X	98.41	47	246406	35644677	22731		PS-T-32709_S349.mapped.primertrimmed.sorted.bam	PS-T-32709_S349.primertrimmed.consensus.fa
526	PS-T-32712	Male	42	Tulkarem	Tulkarem	2021-08-13	2021-08-01	No/Unknown	Positive	22	B.1.617.2	100350	TRUE	TRUE	Delta (B.1.617.2-like)	0.3.17	1	0	0	Ambiguous_content:0.02	v0.1.10	FALSE	4.0.6	v1.2.127	Delta (B.1.617.2-like)	PUSHER-v1.9	180513	872.9147X	99.56	42	180513	26090284	29766		PS-T-32712_S49.mapped.primertrimmed.sorted.bam	PS-T-32712_S49.primertrimmed.consensus.fa
527	PS-T-32714	Female	9	Tulkarem	Tulkarem	2021-08-13	2021-08-01	No/Unknown	Positive	24	B.1.617.2	127739	TRUE	TRUE	Delta (B.1.617.2-like)	0.3.17	1	0	0	Ambiguous_content:0.02	v0.1.10	FALSE	4.0.6	v1.2.127	Delta (B.1.617.2-like)	PUSHER-v1.9	231071	1122.0303X	98.81	41	231071	33532853	22732		PS-T-32714_S51.mapped.primertrimmed.sorted.bam	PS-T-32714_S51.primertrimmed.consensus.fa
528	PS-T-32715	Male	7	Tulkarem	Tulkarem	2021-08-13	2021-08-01	No/Unknown	Positive	20	B.1.617.2	77607	TRUE	TRUE	Delta (B.1.617.2-like)	0.3.17	1	0	0	Ambiguous_content:0.03	v0.1.10	FALSE	4.0.6	v1.2.127	Delta (B.1.617.2-like)	PUSHER-v1.9	135557	658.4269X	98.57	41	135557	19680895	15158		PS-T-32715_S426.mapped.primertrimmed.sorted.bam	PS-T-32715_S426.primertrimmed.consensus.fa
529	PS-T-32720	Female	27	Tulkarem	Tulkarem	2021-08-13	2021-08-01	No/Unknown	Positive	19	AY.121	119773	TRUE	TRUE	Delta (B.1.617.2-like)	0.3.17	1	0	0	Ambiguous_content:0.02	v0.1.10	FALSE	4.0.6	v1.2.127	Delta (B.1.617.2-like)	PUSHER-v1.9	211329	1023.7688X	99.18	51	211329	30604600	22731		PS-T-32720_S428.mapped.primertrimmed.sorted.bam	PS-T-32720_S428.primertrimmed.consensus.fa
530	PS-T-32721	Female	77	Tulkarem	Tulkarem	2021-08-13	2021-08-01	No/Unknown	Positive	22	AY.122.1	49205	TRUE	TRUE	Delta (B.1.617.2-like)	0.3.17	1	0	0	Ambiguous_content:0.11	v0.1.10	FALSE	4.0.6	v1.2.127	Delta (B.1.617.2-like)	PUSHER-v1.9	107810	515.0969X	90.28	40	107810	15393118	4330		PS-T-32721_S390.mapped.primertrimmed.sorted.bam	PS-T-32721_S390.primertrimmed.consensus.fa
531	PS-T-32722	Male	NA	Tulkarem	Tulkarem	2021-08-13	2021-08-01	No/Unknown	Positive	20	AY.122	90985	TRUE	TRUE	Delta (B.1.617.2-like)	0.3.17	1	0	0	Ambiguous_content:0.02	v0.1.10	FALSE	4.0.6	v1.2.127	Delta (B.1.617.2-like)	PUSHER-v1.9	161223	780.0978X	98.81	53	161223	23313845	22731		PS-T-32722_S379.mapped.primertrimmed.sorted.bam	PS-T-32722_S379.primertrimmed.consensus.fa
532	PS-T-32823	Male	40	Tulkarem	Tulkarem	2021-08-14	2021-08-01	No/Unknown	Positive	14	AY.106	28759	TRUE	TRUE	Delta (B.1.617.2-like)	0.3.17	1	0	0	Ambiguous_content:0.02	v0.1.10	FALSE	4.0.6	v1.2.127	Delta (B.1.617.2-like)	PUSHER-v1.9	49698	241.6922X	98.77	46	49698	7222460	15158		PS-T-32823_S381.mapped.primertrimmed.sorted.bam	PS-T-32823_S381.primertrimmed.consensus.fa
533	PS-T-32825	Male	21	Tulkarem	Tulkarem	2021-08-14	2021-08-01	No/Unknown	Positive	20	AY.122	37862	TRUE	TRUE	Delta (B.1.617.2-like)	0.3.17	1	0	0	Ambiguous_content:0.03	v0.1.10	FALSE	4.0.6	v1.2.127	Delta (B.1.617.2-like)	PUSHER-v1.9	72128	344.6344X	97.77	48	72128	10300015	20167		PS-T-32825_S368.mapped.primertrimmed.sorted.bam	PS-T-32825_S368.primertrimmed.consensus.fa
534	PS-T-32827	Male	31	Tulkarem	Tulkarem	2021-08-14	2021-08-01	No/Unknown	Positive	28	AY.5	67943	TRUE	TRUE	Delta (B.1.617.2-like)	0.3.17	1	0	0	Ambiguous_content:0.09	v0.1.10	FALSE	4.0.6	v1.2.127	Delta (B.1.617.2-like)	PUSHER-v1.9	139115	655.4695X	92.66	41	139115	19574663	10302		PS-T-32827_S383.mapped.primertrimmed.sorted.bam	PS-T-32827_S383.primertrimmed.consensus.fa
535	PS-T-32979	Female	36	Tulkarem	Tulkarem	2021-08-14	2021-08-01	No/Unknown	Positive	20	AY.122	54747	TRUE	TRUE	Delta (B.1.617.2-like)	0.3.17	1	0	0	Ambiguous_content:0.03	v0.1.10	FALSE	4.0.6	v1.2.127	Delta (B.1.617.2-like)	PUSHER-v1.9	100508	483.2882X	98.63	43	100508	14442344	22731		PS-T-32979_S410.mapped.primertrimmed.sorted.bam	PS-T-32979_S410.primertrimmed.consensus.fa
536	PS-T-32996	Female	9	Tulkarem	Tulkarem	2021-08-14	2021-08-01	No/Unknown	Positive	23	B.1.617.2	87637	TRUE	TRUE	Delta (B.1.617.2-like)	0.3.17	1	0	0	Ambiguous_content:0.03	v0.1.10	FALSE	4.0.6	v1.2.127	Delta (B.1.617.2-like)	PUSHER-v1.9	159075	768.3955X	98.09	45	159075	22961355	22731		PS-T-32996_S387.mapped.primertrimmed.sorted.bam	PS-T-32996_S387.primertrimmed.consensus.fa
537	PS-T-32997	Male	6	Tulkarem	Tulkarem	2021-08-14	2021-08-01	No/Unknown	Positive	18	B.1.617.2	188390	TRUE	TRUE	Delta (B.1.617.2-like)	0.3.17	1	0	0	Ambiguous_content:0.02	v0.1.10	FALSE	4.0.6	v1.2.127	Delta (B.1.617.2-like)	PUSHER-v1.9	328881	1594.4661X	99.56	46	328881	47657197	29765		PS-T-32997_S337.mapped.primertrimmed.sorted.bam	PS-T-32997_S337.primertrimmed.consensus.fa
538	PS-T-32999	Male	24	Tulkarem	Tulkarem	2021-08-14	2021-08-01	No/Unknown	Positive	20	B.1.617.2	84561	TRUE	TRUE	Delta (B.1.617.2-like)	0.3.17	1	0	0	Ambiguous_content:0.02	v0.1.10	FALSE	4.0.6	v1.2.127	Delta (B.1.617.2-like)	PUSHER-v1.9	153216	740.5497X	98.81	45	153216	22134418	22731		PS-T-32999_S416.mapped.primertrimmed.sorted.bam	PS-T-32999_S416.primertrimmed.consensus.fa
539	PS-T-33003	Male	36	Tulkarem	Tulkarem	2021-08-14	2021-08-01	No/Unknown	Positive	23	AY.122	78874	TRUE	TRUE	Delta (B.1.617.2-like)	0.3.17	1	0	0	Ambiguous_content:0.02	v0.1.10	FALSE	4.0.6	v1.2.127	Delta (B.1.617.2-like)	PUSHER-v1.9	146504	707.7662X	98.81	52	146504	21150680	22731		PS-T-33003_S52.mapped.primertrimmed.sorted.bam	PS-T-33003_S52.primertrimmed.consensus.fa
540	PS-T-33004	Male	12	Tulkarem	Tulkarem	2021-08-14	2021-08-01	No/Unknown	NA	24	B.1.617.2	9019	FALSE	TRUE	Delta (B.1.617.2-like)	0.3.17	0.62	0		Ambiguous_content:0.47	v0.1.10	FALSE	4.0.6	v1.2.127	Delta (B.1.617.2-like)	SCORPIO_v0.1.10	21421	93.5107X	53.23	26	21421	2793593	1800		PS-T-33004_S47.mapped.primertrimmed.sorted.bam	PS-T-33004_S47.primertrimmed.consensus.fa
541	PS-T-33008	Female	50	Tulkarem	Tulkarem	2021-08-14	2021-08-01	No/Unknown	Positive	16	AY.122	78837	TRUE	TRUE	Delta (B.1.617.2-like)	0.3.17	1	0	0	Ambiguous_content:0.02	v0.1.10	FALSE	4.0.6	v1.2.127	Delta (B.1.617.2-like)	PUSHER-v1.9	136670	662.8468X	99.56	51	136670	19806951	29765		PS-T-33008_S344.mapped.primertrimmed.sorted.bam	PS-T-33008_S344.primertrimmed.consensus.fa
542	PS-T-33009	Female	43	Tulkarem	Tulkarem	2021-08-14	2021-08-01	No/Unknown	Positive	17	AY.121	28978	TRUE	TRUE	Delta (B.1.617.2-like)	0.3.17	1	0	0	Ambiguous_content:0.03	v0.1.10	FALSE	4.0.6	v1.2.127	Delta (B.1.617.2-like)	PUSHER-v1.9	51486	249.3633X	98.42	47	51486	7454427	20993		PS-T-33009_S359.mapped.primertrimmed.sorted.bam	PS-T-33009_S359.primertrimmed.consensus.fa
543	PS-T-33083	Female	27	Tulkarem	Tulkarem	2021-08-14	2021-08-01	Travel associated	Positive	23	B.1.617.2	54992	TRUE	TRUE	Delta (B.1.617.2-like)	0.3.17	1	0	0	Ambiguous_content:0.04	v0.1.10	FALSE	4.0.6	v1.2.127	Delta (B.1.617.2-like)	PUSHER-v1.9	101704	490.7279X	97.31	43	101704	14663862	14299		PS-T-33083_S378.mapped.primertrimmed.sorted.bam	PS-T-33083_S378.primertrimmed.consensus.fa
544	PS-T-33097	Female	50	Tulkarem	Tulkarem	2021-08-15	2021-08-01	No/Unknown	Positive	22	B.1.617.2	56621	TRUE	TRUE	Delta (B.1.617.2-like)	0.3.17	1	0	0	Ambiguous_content:0.04	v0.1.10	FALSE	4.0.6	v1.2.127	Delta (B.1.617.2-like)	PUSHER-v1.9	105577	507.8985X	97.04	42	105577	15174517	7399		PS-T-33097_S373.mapped.primertrimmed.sorted.bam	PS-T-33097_S373.primertrimmed.consensus.fa
545	PS-T-33098	Female	49	Tulkarem	Tulkarem	2021-08-15	2021-08-01	No/Unknown	Positive	30	B.1.617.2	20236	FALSE	TRUE	Delta (B.1.617.2-like)	0.3.17	0.92	0	0	Ambiguous_content:0.16	v0.1.10	FALSE	4.0.6	v1.2.127	Delta (B.1.617.2-like)	PUSHER-v1.9	46122	218.0005X	85.29	36	46122	6513201	5951		PS-T-33098_S384.mapped.primertrimmed.sorted.bam	PS-T-33098_S384.primertrimmed.consensus.fa
546	PS-T-33099	Male	38	Tulkarem	Tulkarem	2021-08-15	2021-08-01	No/Unknown	Positive	17	AY.122	206107	TRUE	TRUE	Delta (B.1.617.2-like)	0.3.17	1	0	0	Ambiguous_content:0.03	v0.1.10	FALSE	4.0.6	v1.2.127	Delta (B.1.617.2-like)	PUSHER-v1.9	382647	1839.7701X	98.69	51	382647	54997834	20895		PS-T-33099_S353.mapped.primertrimmed.sorted.bam	PS-T-33099_S353.primertrimmed.consensus.fa
547	PS-T-33101	Male	61	Tulkarem	Tulkarem	2021-08-15	2021-08-01	No/Unknown	Positive	20	B.1.617.2	224889	TRUE	TRUE	Delta (B.1.617.2-like)	0.3.17	1	0	0.5	Ambiguous_content:0.02	v0.1.10	FALSE	4.0.6	v1.2.127	Delta (B.1.617.2-like)	PUSHER-v1.9	408355	1971.3291X	99.56	42	408355	58919715	29765		PS-T-33101_S400.mapped.primertrimmed.sorted.bam	PS-T-33101_S400.primertrimmed.consensus.fa
548	PS-T-33102	Male	30	Tulkarem	Tulkarem	2021-08-15	2021-08-01	No/Unknown	Positive	21	AY.121	65085	TRUE	TRUE	Delta (B.1.617.2-like)	0.3.17	1	0	0	Ambiguous_content:0.02	v0.1.10	FALSE	4.0.6	v1.2.127	Delta (B.1.617.2-like)	PUSHER-v1.9	117142	565.449X	98.8	48	117142	16902577	22731		PS-T-33102_S425.mapped.primertrimmed.sorted.bam	PS-T-33102_S425.primertrimmed.consensus.fa
549	PS-T-33103	Male	34	Tulkarem	Tulkarem	2021-08-15	2021-08-01	No/Unknown	Positive	22	AY.64	185634	TRUE	TRUE	Delta (B.1.617.2-like)	0.3.17	1	0	0	Ambiguous_content:0.02	v0.1.10	FALSE	4.0.6	v1.2.127	Delta (B.1.617.2-like)	PUSHER-v1.9	337871	1636.5967X	99.56	50	337871	48911712	29765		PS-T-33103_S358.mapped.primertrimmed.sorted.bam	PS-T-33103_S358.primertrimmed.consensus.fa
550	PS-T-33109	Male	57	Tulkarem	Tulkarem	2021-08-15	2021-08-01	No/Unknown	Positive	19	AY.122	167840	TRUE	TRUE	Delta (B.1.617.2-like)	0.3.17	1	0	0	Ambiguous_content:0.02	v0.1.10	FALSE	4.0.6	v1.2.127	Delta (B.1.617.2-like)	PUSHER-v1.9	304696	1474.9604X	99.56	53	304696	44084717	22733		PS-T-33109_S357.mapped.primertrimmed.sorted.bam	PS-T-33109_S357.primertrimmed.consensus.fa
551	PS-T-33175	NA	NA	Tulkarem	Tulkarem	2021-08-15	2021-08-01	No/Unknown	Positive	NA	AY.121	43113	FALSE	TRUE	Delta (B.1.617.2-like)	0.3.17	1	0	0	Ambiguous_content:0.11	v0.1.10	FALSE	4.0.6	v1.2.127	Delta (B.1.617.2-like)	PUSHER-v1.9	87453	414.1729X	89.82	43	87453	12371366	5939		PS-T-33175_S417.mapped.primertrimmed.sorted.bam	PS-T-33175_S417.primertrimmed.consensus.fa
552	PS-T-33184	Male	21	Tulkarem	Tulkarem	2021-08-15	2021-08-01	Travel associated	Positive	22	B.1.617.2	85364	TRUE	TRUE	Delta (B.1.617.2-like)	0.3.17	1	0	0.4	Ambiguous_content:0.04	v0.1.10	FALSE	4.0.6	v1.2.127	Delta (B.1.617.2-like)	PUSHER-v1.9	154942	748.5872X	96.78	40	154942	22371875	11646		PS-T-33184_S391.mapped.primertrimmed.sorted.bam	PS-T-33184_S391.primertrimmed.consensus.fa
553	PS-T-33274	Male	17	Tulkarem	Tulkarem	2021-08-15	2021-08-01	No/Unknown	Positive	25	AY.121	58456	TRUE	TRUE	Delta (B.1.617.2-like)	0.3.17	1	0	0	Ambiguous_content:0.07	v0.1.10	FALSE	4.0.6	v1.2.127	Delta (B.1.617.2-like)	PUSHER-v1.9	115661	551.0757X	94.53	46	115661	16471818	10302		PS-T-33274_S415.mapped.primertrimmed.sorted.bam	PS-T-33274_S415.primertrimmed.consensus.fa
554	PS-T-33287	Female	18	Tulkarem	Tulkarem	2021-08-15	2021-08-01	No/Unknown	Positive	16	AY.122.1	36484	FALSE	TRUE	Delta (B.1.617.2-like)	0.3.17	0.92	0	0	Ambiguous_content:0.21	v0.1.10	FALSE	4.0.6	v1.2.127	Delta (B.1.617.2-like)	PUSHER-v1.9	85987	405.3845X	80.08	39	85987	12108830	4143		PS-T-33287_S367.mapped.primertrimmed.sorted.bam	PS-T-33287_S367.primertrimmed.consensus.fa
555	PS-T-33294	Male	12	Tulkarem	Tulkarem	2021-08-15	2021-08-01	No/Unknown	Positive	17	B.1.617.2	148452	TRUE	TRUE	Delta (B.1.617.2-like)	0.3.17	0.92	0	0	Ambiguous_content:0.09	v0.1.10	FALSE	4.0.6	v1.2.127	Delta (B.1.617.2-like)	PUSHER-v1.9	283779	1364.7771X	92.43	41	283779	40787481	6890		PS-T-33294_S341.mapped.primertrimmed.sorted.bam	PS-T-33294_S341.primertrimmed.consensus.fa
556	PS-T-33295	Male	9	Tulkarem	Tulkarem	2021-08-15	2021-08-01	No/Unknown	NA	20	B.1.617.2	6739	FALSE	TRUE	Delta (B.1.617.2-like)	0.3.17	0.46	0		Ambiguous_content:0.45	v0.1.10	FALSE	4.0.6	v1.2.127	Delta (B.1.617.2-like)	SCORPIO_v0.1.10	14398	66.5937X	55.73	25	14398	1988299	1800		PS-T-33295_S370.mapped.primertrimmed.sorted.bam	PS-T-33295_S370.primertrimmed.consensus.fa
557	PS-T-33297	Female	12	Tulkarem	Tulkarem	2021-08-15	2021-08-01	No/Unknown	Positive	17	AY.122	25378	FALSE	TRUE	Delta (B.1.617.2-like)	0.3.17	0.62	0	0	Ambiguous_content:0.29	v0.1.10	FALSE	4.0.6	v1.2.127	Delta (B.1.617.2-like)	PUSHER-v1.9	50716	238.7916X	71.15	29	50716	7132983	3505		PS-T-33297_S389.mapped.primertrimmed.sorted.bam	PS-T-33297_S389.primertrimmed.consensus.fa
558	PS-T-33308	Female	45	Tulkarem	Tulkarem	2021-08-15	2021-08-01	No/Unknown	NA	16	B.1.617.2	7983	FALSE	TRUE	Delta (B.1.617.2-like)	0.3.17	0.62	0		Ambiguous_content:0.44	v0.1.10	FALSE	4.0.6	v1.2.127	Delta (B.1.617.2-like)	SCORPIO_v0.1.10	17189	79.3127X	56.83	27	17189	2371126	1568		PS-T-33308_S8.mapped.primertrimmed.sorted.bam	PS-T-33308_S8.primertrimmed.consensus.fa
559	PS-T-33319	Male	41	Tulkarem	Tulkarem	2021-08-15	2021-08-01	No/Unknown	Positive	12	AY.122	18826	FALSE	TRUE	Delta (B.1.617.2-like)	0.3.17	0.85	0	0	Ambiguous_content:0.28	v0.1.10	FALSE	4.0.6	v1.2.127	Delta (B.1.617.2-like)	PUSHER-v1.9	36632	174.649X	72.79	40	36632	5219475	2174		PS-T-33319_S350.mapped.primertrimmed.sorted.bam	PS-T-33319_S350.primertrimmed.consensus.fa
560	PS-T-33403	Female	14	Tulkarem	Tulkarem	2021-08-16	2021-08-01	No/Unknown	Positive	20	AY.122	19917	FALSE	TRUE	Delta (B.1.617.2-like)	0.3.17	0.85	0	0	Ambiguous_content:0.16	v0.1.10	FALSE	4.0.6	v1.2.127	Delta (B.1.617.2-like)	PUSHER-v1.9	38710	184.3321X	85.15	43	38710	5505288	4149		PS-T-33403_S362.mapped.primertrimmed.sorted.bam	PS-T-33403_S362.primertrimmed.consensus.fa
561	PS-T-33405	Male	42	Tulkarem	Tulkarem	2021-08-16	2021-08-01	No/Unknown	Positive	20	B.1.617.2	81069	TRUE	TRUE	Delta (B.1.617.2-like)	0.3.17	1	0	0	Ambiguous_content:0.02	v0.1.10	FALSE	4.0.6	v1.2.127	Delta (B.1.617.2-like)	PUSHER-v1.9	143410	694.2828X	99.28	42	143410	20748350	22732		PS-T-33405_S380.mapped.primertrimmed.sorted.bam	PS-T-33405_S380.primertrimmed.consensus.fa
562	PS-T-33407	Male	11	Tulkarem	Tulkarem	2021-08-16	2021-08-01	No/Unknown	Positive	20	AY.122	77020	TRUE	TRUE	Delta (B.1.617.2-like)	0.3.17	1	0	0	Ambiguous_content:0.03	v0.1.10	FALSE	4.0.6	v1.2.127	Delta (B.1.617.2-like)	PUSHER-v1.9	144627	693.6299X	97.91	51	144627	20735258	8412		PS-T-33407_S393.mapped.primertrimmed.sorted.bam	PS-T-33407_S393.primertrimmed.consensus.fa
563	PS-T-33408	Male	8	Tulkarem	Tulkarem	2021-08-16	2021-08-01	No/Unknown	Positive	18	AY.122	114216	TRUE	TRUE	Delta (B.1.617.2-like)	0.3.17	1	0	0	Ambiguous_content:0.02	v0.1.10	FALSE	4.0.6	v1.2.127	Delta (B.1.617.2-like)	PUSHER-v1.9	207621	999.1922X	98.8	52	207621	29864075	20895		PS-T-33408_S377.mapped.primertrimmed.sorted.bam	PS-T-33408_S377.primertrimmed.consensus.fa
564	PS-T-33414	Female	46	Tulkarem	Tulkarem	2021-08-16	2021-08-01	No/Unknown	Positive	28	AY.122	44788	TRUE	TRUE	Delta (B.1.617.2-like)	0.3.17	1	0	0	Ambiguous_content:0.09	v0.1.10	FALSE	4.0.6	v1.2.127	Delta (B.1.617.2-like)	PUSHER-v1.9	82048	394.8202X	92.16	43	82048	11797438	5945		PS-T-33414_S405.mapped.primertrimmed.sorted.bam	PS-T-33414_S405.primertrimmed.consensus.fa
565	PS-T-33420	Male	31	Tulkarem	Tulkarem	2021-08-16	2021-08-01	No/Unknown	Positive	18	AY.121	312474	TRUE	TRUE	Delta (B.1.617.2-like)	0.3.17	1	0	0	Ambiguous_content:0.02	v0.1.10	FALSE	4.0.6	v1.2.127	Delta (B.1.617.2-like)	PUSHER-v1.9	549306	2668.4872X	99.56	49	549306	79762378	29765		PS-T-33420_S399.mapped.primertrimmed.sorted.bam	PS-T-33420_S399.primertrimmed.consensus.fa
566	PS-T-33425	Male	8	Tulkarem	Tulkarem	2021-08-16	2021-08-01	No/Unknown	Positive	21	AY.106	77397	TRUE	TRUE	Delta (B.1.617.2-like)	0.3.17	1	0	0	Ambiguous_content:0.03	v0.1.10	FALSE	4.0.6	v1.2.127	Delta (B.1.617.2-like)	PUSHER-v1.9	140999	681.1596X	98.39	46	140999	20356370	22731		PS-T-33425_S50.mapped.primertrimmed.sorted.bam	PS-T-33425_S50.primertrimmed.consensus.fa
567	PS-T-33426	Male	10	Tulkarem	Tulkarem	2021-08-16	2021-08-01	No/Unknown	Positive	19	AY.106	56657	TRUE	TRUE	Delta (B.1.617.2-like)	0.3.17	1	0	0	Ambiguous_content:0.03	v0.1.10	FALSE	4.0.6	v1.2.127	Delta (B.1.617.2-like)	PUSHER-v1.9	104844	503.8199X	98.2	47	104844	15057309	15158		PS-T-33426_S397.mapped.primertrimmed.sorted.bam	PS-T-33426_S397.primertrimmed.consensus.fa
568	PS-T-33430	Male	6	Tulkarem	Tulkarem	2021-08-16	2021-08-01	No/Unknown	Positive	29	B.1.617.2	105109	TRUE	TRUE	Delta (B.1.617.2-like)	0.3.17	1	0	0.5	Ambiguous_content:0.06	v0.1.10	FALSE	4.0.6	v1.2.127	Delta (B.1.617.2-like)	PUSHER-v1.9	201530	967.3845X	95.37	42	201530	28903360	11548		PS-T-33430_S423.mapped.primertrimmed.sorted.bam	PS-T-33430_S423.primertrimmed.consensus.fa
569	PS-T-33436	Male	21	Tulkarem	Tulkarem	2021-08-16	2021-08-01	No/Unknown	Positive	17	AY.122.1	32555	TRUE	TRUE	Delta (B.1.617.2-like)	0.3.17	1	0	0	Ambiguous_content:0.03	v0.1.10	FALSE	4.0.6	v1.2.127	Delta (B.1.617.2-like)	PUSHER-v1.9	66657	314.5347X	97.92	48	66657	9400234	16522		PS-T-33436_S371.mapped.primertrimmed.sorted.bam	PS-T-33436_S371.primertrimmed.consensus.fa
570	PS-T-33437	Female	53	Tulkarem	Tulkarem	2021-08-16	2021-08-01	No/Unknown	Positive	27	AY.121	36989	TRUE	TRUE	Delta (B.1.617.2-like)	0.3.17	0.92	0	0	Ambiguous_content:0.1	v0.1.10	FALSE	4.0.6	v1.2.127	Delta (B.1.617.2-like)	PUSHER-v1.9	69674	333.3236X	91.23	44	69674	9963863	4807		PS-T-33437_S388.mapped.primertrimmed.sorted.bam	PS-T-33437_S388.primertrimmed.consensus.fa
571	PS-T-33440	Male	22	Tulkarem	Tulkarem	2021-08-16	2021-08-01	No/Unknown	Positive	24	AY.122	30646	TRUE	TRUE	Delta (B.1.617.2-like)	0.3.17	0.92	0	0	Ambiguous_content:0.09	v0.1.10	FALSE	4.0.6	v1.2.127	Delta (B.1.617.2-like)	PUSHER-v1.9	59029	282.2479X	91.98	51	59029	8431969	4593		PS-T-33440_S360.mapped.primertrimmed.sorted.bam	PS-T-33440_S360.primertrimmed.consensus.fa
